# Supplementary material for: STARD3 regulates lysosome positioning and contacts via a GSK3-controlled phosphorylation switch
Source: EMBO J. 2026 Feb 25;45(7):2239–77. doi: 10.1038/s44318-026-00705-3 (PMC13044316; doi:10.1038/s44318-026-00705-3)
Supplement: Supplementary file 3 — Dataset EV1 [file 44318_2026_705_MOESM3_ESM.xlsx]

## Sheet: Legend
Protein partners of VAPs and MOSDP2 containing a potential Phospho-FFAT.
List of the 336 proteins identified as VAPs and/or MOSPD2 partners (Biogrid, Cabukusta et al., 2020, Di Mattia et al., 2020) that contain a potential Phospho-FFAT motif with a score below 3, as defined in Di Mattia et al., 2020.

## Sheet: Data
NAME	ID	# residues		Score	START	N-ter	Core	C-ter
MIGA2	Q7L4E1	593		0	286	SLTSED	SFFSATE	LFESLQ
KI16B	Q96L93	1317		0.5	55	TFTYDF	SFYSADT	KSPDYV
AFTIN	Q6ULP2	936		1	414	NGDSSN	DFVTCND	INEDDF
AKA11	Q9UKA4	1901		1	180	VSSIED	DFVTAFE	HLEEEE
ARFG3	Q9NP61	516		1	342	NDDSDD	SYFTSSS	SYFDEP
CMTR1	Q8N1G2	835		1	306	NDFKLE	DFYSASS	ELFEPY
CSCL2	Q5T3F8	832		1	811	DALTDT	DFQSCED	SLIENE
DDX27	Q96GQ7	796		1	168	DEASET	DYSSADE	NILTKA
EMD	P50402	254		1	92	DDYYEE	SYFTTRT	YGEPES
F170A	A1A519	330		1	50	EVTSTS	EYCSCVS	SSRKLI
GOGA3	Q08378	1498		1	313	NDSDSS	SYSSAST	RGTYGI
HUWE1	Q7Z6Z7	4374		1	2189	SCPSTS	SFYSSAT	AKTQHN
IGF1R	P08069	1367		1	973	YASVNP	EYFSAAD	VYVPDE
INSRR	P14616	1297		1	953	YASVNP	EYFSASD	MYVPDE
INTU	Q9ULD6	942		1	34	RVSDSG	SYSSASS	DYDDLE
KCNB1	Q14721	858		1	584	SMSSID	SFISCAT	DFPEAT
KCNB2	Q92953	911		1	599	STSSID	SFTSCAT	DFTETE
M4K3	Q8IVH8	894		1	359	LDSSEE	IYYTARS	NLDLQL
NAV1	Q8NEY1	1877		1	1064	ASSASS	TYSSAEE	RMQSEQ
NFIC	P08651	508		1	292	DTSPGG	DYYTSPS	SPTSSS
RASF3	Q86WH2	238		1	9	EEDAED	FFFTART	SFFRRA
RMD3	Q96TC7	470		1	151	STGSSS	VYFTASS	GATFTD
SAHH2	O43865	530		1	68	SQSSTD	SYSSAAS	YTDSSD
SPEG	Q15772	3267		1	704	LESSDD	SYVSAGE	EPLEAP
SRBP2	Q12772	1141		1	827	QEEESC	EFSSALE	YLKLLH
ST7	Q9NRC1	585		1	168	SAQDHQ	TFFTCDS	DHLRPA
SYNE2	Q8WXH0	6885		1	6432	EEDEEG	PYYSALS	GKSISD
SYNRG	Q9UMZ2	1314		1	554	LGESFA	EFRSAGT	DDGFTD
UBP20	Q9Y2K6	914		1	276	RSPSED	EFLSCDS	SSDRGE
CEP44	Q9C0F1	390		1.5	302	FNEVSE	DYASCSD	MDLLNP
CPSF6	Q16630	551		1.5	434	SDASAG	DYGSAIE	TLVTAI
DNJB6	O75190	326		1.5	133	RSRGTG	SFFSAFS	GFPSFG
DUS9	Q99956	384		1.5	362	AASNPP	SFFTTPT	SDGAFE
FANCJ	Q9BX63	1249		1.5	867	QIQHHS	TFESALE	SLAEFS
FINC	P02751	2386		1.5	364	FTYNGR	TFYSCTT	EGRQDG
NACAD	O15069	1562		1.5	166	PPPDPD	SFFTPPS	TPTKTT
PHLB2	Q86SQ0	1253		1.5	525	LSQSSA	SFFTPRS	TRNDEL
RB3GP	Q15042	981		1.5	10	EVFEIT	DFTTASE	WERFIS
RGPD5	Q99666	1765		1.5	1288	TTGSNF	SFKSALS	LSKSPA
SCRN1	Q12765	414		1.5	33	DEVQEV	VYFSAAD	HEPESK
SPTN1	Q13813	2472		1.5	410	IDAHED	SFKSADE	SGQALL
SSRD	P51571	173		1.5	28	EPQITP	SYYTTSD	AVISTE
WAC2A	Q641Q2	1341		1.5	455	DGDDDD	DFFSAPH	SKPSKT
WAC2C	Q9Y4E1	1318		1.5	455	DGDDDD	DFFSAPH	SKPSKT
A16L1	Q676U5	607		2	367	AGITSI	EFDSAGS	YLLAAS
ACH10	Q9GZZ6	450		2	304	ATMTMV	TFSTALT	ILIMNL
ACOD	O00767	359		2	7	QDDISS	SYTTTTT	ITAPPS
ALMS1	Q8TCU4	4168		2	3860	ISSSAS	SFLSSNS	TFCNKQ
ATG2B	Q96BY7	2078		2	1018	SEEETL	QYFSTVD	PNYRSR
BCL10	O95999	233		2	158	GESSTT	PFFSTNS	SLNLPV
BCR	P11274	1271		2	338	LTSSEE	DFSSGQS	SRVSPS
BIRC3	Q13489	604		2	106	EATSQP	TFPSSVT	NSTHSL
BPL1	P50747	726		2	128	IPDLPY	DYSSSLE	SVADET
BRI3B	Q8WY22	251		2	105	DVSNLS	QYFSPAS	VSSSPA
C43BP	Q9Y5P4	624		2	200	VEDDED	DFPTTRS	DGDFLH
CAZA2	P47755	286		2	232	VEAAEN	EYQTAIS	ENYQTM
CELR1	Q9NYQ6	3014		2	2813	LDEQSS	SYASSHS	SDSEDD
CELR2	Q9HCU4	2923		2	2727	EDDQSG	SYASTHS	SDSEEE
CFDP1	Q9UEE9	299		2	2	EEFDSE	DFSTSEE	DEDYVP
CLSPN	Q9HAW4	1339		2	74	ASPEKT	TYDSAEE	ENKENL
CRBG3	Q68DQ2	2970		2	1105	PTTSYL	EFETSVS	IGTEVT
CUL9	Q8IWT3	2517		2	805	SSSEIP	TFVTGRD	SIHSLF
DNJC3	Q13217	504		2	356	YDEAIQ	DYETAQE	HNENDQ
DYST	Q03001	7570		2	2554	WRGRKE	EYVTGQE	FHSDTD
EF2K	O00418	725		2	634	WLEALH	WYNTALE	MTDCDE
EIF3L	Q9Y262	564		2	506	ISALDG	EFQSASE	VDFYID
ELYS	Q8WYP5	2266		2	1708	TKLVKS	AFKTAQE	TSTMTM
EPHA3	P29320	983		2	930	EIFTGV	EYSSCDT	IAKIST
ERO1A	Q96HE7	468		2	226	GTSEEN	TFYSWLE	GLCVEK
ERO1B	Q86YB8	467		2	225	GEDDGE	SFYTWLE	GLCLEK
EVI5	O60447	810		2	731	LIGDDE	SFHSSDE	DFIDNS
F1142	Q9NRY5	505		2	428	LSSLSK	EFTTCLT	TAGVKE
FACD2	Q9BXW9	1451		2	89	YPKIIE	EFVSGLE	SYIEDE
FND3A	Q9Y2H6	1198		2	550	NPSEVV	EFTTCPD	KPGIPV
GPTC8	Q9UKJ3	1502		2	863	HRSSRR	SYSSSSD	ASSDQS
HSP7C	P11142	646		2	286	SLYEGI	DFYTSIT	RARFEE
HTR5B	Q9P2D3	2071		2	1985	YLLDEN	SFASASS	ASKDLH
IF2B	P20042	333		2	271	LRRYIK	EYVTCHT	CRSPDT
IF2G	P41091	472		2	95	SCPRPE	CYRSCGS	STPDEF
IMA3	O00629	521		2	477	AYEIID	QFFSSDD	IDEDPS
IMA7	O60684	536		2	64	DSLLMD	SYVSSTT	GESVIT
INSR	P06213	1382		2	992	YASSNP	EYLSASD	VFPCSV
ITPR1	Q14643	2758		2	1492	VMSIVT	TFFSSPF	SDQSTT
KDIS	Q9ULH0	1771		2	1117	SPQPHS	SYYSGMT	GPQHPF
LMBRL	Q6UX01	489		2	235	EDLEEQ	LYCSAFE	EAALTR
M4K4	O95819	1239		2	757	PPHKVT	DYSSSSE	ESGTTD
MED1	Q15648	1581		2	1266	CTASSS	SFSSSGS	SMSSSQ
MET14	Q9HCE5	456		2	370	NAETYA	SYFSAPN	SYLTGC
MIDN	Q504T8	468		2	125	TETQVS	DFLSGRS	PLTLAL
MRE11	P49959	708		2	679	QVSKGV	DFESSED	DDDDPF
MTCL1	Q9Y4B5	1905		2	905	HLTESS	SFLSTVT	SVSRDS
MTMR5	O95248	1868		2	1748	TSTLYS	QFQTAES	ENRSYE
MTOR	P42345	2549		2	1768	TIPKVL	QYYSAAT	EHDRSW
MUC5B	Q9HC84	5762		2	393	TYSPGT	SFNTTCS	SCTCSG
NCPR	P16435	677		2	360	PFPCPT	SYRTALT	YYLDIT
NECT2	Q92692	538		2	98	PGSERL	SFVSAKQ	STGQDT
NTRK2	Q16620	822		2	393	PDVIYE	DYGTAAN	DIGDTT
NUP98	P52948	1817		2	85	TGTANT	LFGTAST	GTSLFS
OST48	P39656	456		2	69	DRGFEL	TFKTADD	PSLSLI
PELP1	Q8IZL8	1130		2	958	EEVEDL	EFGTAGG	EVEEGA
PHLP	Q13371	301		2	9	LGEKLQ	YYYSSSE	DEDSDH
PKHA8	Q96JA3	519		2	304	GKEVIP	TFFSTMN	TSFSDI
POF1B	Q8WVV4	589		2	282	IGGSKQ	DFESTDE	SEDIES
PP4R2	Q9NY27	417		2	305	EEEEEE	SFMTSRE	MIPERK
PRC2B	Q5JSZ5	2229		2	797	FEERGE	EYLSAFD	KKAQAD
RAB1A	P62820	205		2	129	TTKKVV	DYTTAKE	FADSLG
RAE1L	P78406	368		2	11	GTSGTS	MFGSATT	DNHNPM
RBCC1	Q8TDY2	1594		2	725	AESPES	DFMSAVN	EFVIEE
RIN3	Q8TB24	985		2	543	MATDQD	SYSTSST	EEELEQ
RMD2	Q96LZ7	410		2	145	EAESEG	GYITANT	DTEEQS
RN111	Q6ZNA4	994		2	271	TEGEED	LFVSASE	NHQNNP
RTN3	O95197	1032		2	43	SSSCAD	SFVSSSS	SQPVSL
RTN4	Q9NQC3	1192		2	440	SSNDDT	SFPSTPE	GIKDRS
SC24B	O95487	1268		2	83	LDTQCG	DYYSALY	TVPTQN
SDCG3	Q96C92	435		2	207	PCSTYL	SFFSTPS	ELAGPE
SET	Q01105	290		2	195	QHEEPE	SFFTWFT	DHSDAG
SET1B	Q9UPS6	1966		2	1157	ESSESS	EFESSSE	SSPSSS
SF3B1	O75533	1304		2	63	LEDDDD	DYSSSTS	LLGQKK
SIR1	Q96EB6	747		2	150	DEIITN	GFHSCES	DEEDRA
SMCR8	Q8TEV9	937		2	530	PDDFKA	SYPSAIN	EEESYP
SMRCD	Q9H4L7	1026		2	367	GSSLDE	DYSSGEE	VMEDGY
SSRP1	Q08945	709		2	658	ESFKSK	EFVSSDE	SSSGEN
STPAP	Q9H6E5	874		2	491	LSSLLA	QFFSCVS	CWDLRG
STR3N	O95772	234		2	201	GGLSDG	QFYSPPE	SEAGSE
TAF1	P21675	1872		2	175	ITGEKV	DFSSSSD	SESEMG
TBL1R	Q9BZK7	514		2	315	DWQSNN	TFASCST	DMCIHV
TMF1	P82094	1093		2	89	VVDESE	NFFSAFL	SPTDVQ
TMX3	Q96JJ7	454		2	173	ELIVYT	YFFSASE	EVVPEY
TRPM7	Q96QT4	1865		2	1547	PAMDTN	YYYSAVE	RNNLMR
UBP2L	Q14157	1087		2	525	SEPVLS	DYESTPT	TSASSS
UBP33	Q8TEY7	942		2	311	KSQSDV	DFQSCES	CSNSDR
UBR4	Q5T4S7	5183		2	567	NTYYED	DFSSTEE	DSSQDD
UFL1	O94874	794		2	631	NEKSIE	DFISCLD	SAAEAC
VDAC1	P21796	283		2	34	KSENGL	EFTSSGS	ANTETT
VDAC2	P45880	294		2	45	KSCSGV	EFSTSGS	SNTDTG
XPO2	P55060	971		2	892	DIEDTP	GYQTAFS	QLAFAG
ZBT22	O15209	634		2	201	QSPSSS	NYFSPRE	STDFSS
ZDBF2	Q9HCK1	2354		2	708	SDSPAS	LYHSAHD	EPQEAL
APBB1	O00213	710		2.5	227	LSQGSP	SYGSPED	TDSFWN
APC	P25054	2843		2.5	1644	VEGTPI	NFSTATS	LSDLTI
APC1	Q9H1A4	1944		2.5	1813	QIKLVL	EFFSSRS	HQERLQ
ARFG1	Q8N6T3	406		2.5	286	GWRDVT	TFFSGKA	EGPLDS
ARHG5	Q12774	1597		2.5	175	DNSGQT	RYYSPCE	EHPAET
ARHGA	O15013	1369		2.5	50	EEGEQF	DFDSGDE	IPEADR
ARI1	Q9Y4X5	557		2.5	190	YLNYPN	SYFTGLE	CGHKFC
ATG4C	Q96DT6	458		2.5	421	GHSRDY	DFTSTTT	NEEDLF
ATRX	P46100	2492		2.5	881	RKQERE	TFSSAEG	TVDKDT
BCLF1	Q9NYF8	920		2.5	126	RSRSRR	SYRSSRS	PRSSSS
C1QBP	Q07021	282		2.5	204	FSIREV	SFQSTGE	SEWKDT
CA198	Q9H425	327		2.5	25	RERKRF	TYFSSLS	PMARKI
CCNB2	O95067	398		2.5	324	KWNLKQ	QYYTGYT	ENEVLE
CCNF	P41002	786		2.5	545	DSPDPP	TFLSTGE	IHAFLS
CE170	Q5SW79	1584		2.5	1230	WRRFPT	DYASTSE	DEFGSN
CEBPZ	Q03701	1054		2.5	969	NLNDSS	LFVSAEE	FGHLLD
COPA	P53621	1224		2.5	752	CGQKSL	AYLTAAT	HGLDEE
COPB2	P35606	906		2.5	186	KGVNCI	DYYSGGD	KPYLIS
DEN4C	Q5VZ89	1909		2.5	659	EKTDKV	DFDSAED	TRLIEL
DOP1	Q5JWR5	2465		2.5	312	PEEHAT	YYFTTFS	KELLVQ
DRG2	P55039	364		2.5	182	KKGGGI	SFNSTVT	LTQCSE
DSG1	Q02413	1049		2.5	834	NVTVTE	SYTTSDT	LKPSVH
EIF3C	Q99613	913		2.5	-3		RFFTTGS	DSESES
EPHA8	P29322	1005		2.5	808	EAIAFR	TFSSASD	VWSFGV
EPN4	Q14677	625		2.5	343	LFGGFA	DFGSAAA	SGSFPS
EPS15	P42566	896		2.5	732	KVNNED	PFRSATS	SSVSNV
ESF1	Q9H501	851		2.5	451	EDCDGL	EFESSCS	FIDLRF
EYA2	O00167	538		2.5	112	GQSGFL	SYGSSFS	TSPTGQ
F120A	Q9NZB2	1118		2.5	320	RFKRAI	GYYSATS	KPMSFH
FA83A	Q86UY5	434		2.5	55	SQEGEV	DFLSSVE	AQYIQA
FA83D	Q9H4H8	585		2.5	83	AAAAED	SFGSSHD	CSSGTY
FA83G	A6ND36	823		2.5	713	GFPGPP	RYRSAAD	SVQSST
FAXC	Q5TGI0	409		2.5	356	TPLLDF	SFYSRTE	TFEDEG
FCHO2	Q0JRZ9	810		2.5	332	NDTKEN	HFYSSSD	SDSEDE
FKB10	Q96AY3	582		2.5	184	TLLDGT	SFDTSYS	KGGTYD
FPR2	P25090	351		2.5	10	NEYEEV	SYESAGY	TVLRIL
HERC1	Q15751	4861		2.5	2129	SSFTQG	DFITCVL	DMEART
IF4A3	P38919	411		2.5	21	EDMTKV	EFETSEE	VDVTPT
IMA4	O00505	521		2.5	477	AFEIID	QYFSGDD	IDEDPC
ITB1	P05556	798		2.5	776	DTGENP	IYKSAVT	TVVNPK
IWS1	Q96ST2	819		2.5	-2		EYYSGDQ	SDDGGA
JTB	O76095	146		2.5	86	SSSKRN	EFKSCRS	ALMEQR
LAMP2	P13473	410		2.5	355	FNVTQG	KYSTAQD	CSADDD
MCM4	P33991	863		2.5	85	DVSSPL	TYGTPSS	RVEGTP
MCM7	P33993	719		2.5	593	WASKDA	TYTSART	LLAILR
MICA3	Q7RTP6	2002		2.5	1536	DSSLQE	KFFTPPS	CWPRPE
MPRI	P11717	2491		2.5	136	KTLGTP	EFVTATE	CVHYFE
MTMR4	Q9NYA4	1195		2.5	280	SEACDA	DFDSSLT	ACSGVE
NBEL2	Q6ZNJ1	2754		2.5	638	SGSGFE	AFFTAAG	TLVVAV
NFIA	Q12857	509		2.5	468	ASPTSP	TYSTPST	SPANRF
NMT1	P30419	496		2.5	393	EVTDFL	SFYTLPS	TIMNHP
NUCL	P19338	710		2.5	347	RKFGYV	DFESAED	LEKALE
OSBL3	Q9H4L5	887		2.5	155	FPHEVN	HFFSGST	ITDSSS
OSBL9	Q96SU4	736		2.5	28	YNAGLL	SYYTSKD	KMMRGS
P4HA1	P13674	534		2.5	154	PGVKHK	SFLTAED	CFELGK
PEX19	P40855	299		2.5	118	DMTSQQ	EFTSCLK	ETLSGL
PKP1	Q13835	747		2.5	179	TTQNRY	SFYSTCS	GQKAIK
PMYT1	Q99640	499		2.5	276	PELLQG	SYGTAAD	VFSLGL
PO210	Q8TEM1	1887		2.5	1761	PLSTTL	TFSSPVT	NQAIAI
PRC2C	Q9Y520	2896		2.5	2023	WNKPLT	SFGSAPS	SEGAKN
PSMD2	Q13200	908		2.5	275	MELVED	IFTSCKD	VVVQKQ
RAI14	Q9P0K7	980		2.5	380	ADLSFD	SYHSTQT	DLGPSL
RENT2	Q9HAU5	1272		2.5	352	FQNLLK	EYFTSLT	KHLKRD
RHDF2	Q6PJF5	856		2.5	286	ADTFDS	SFFSKEE	MSSMPD
S2535	Q3KQZ1	300		2.5	180	SSTQLC	TFSSTKD	LLSQWE
SC16A	O15027	2179		2.5	1057	RQGYPE	GYYSSKS	GWSSQS
SCOT1	P55809	520		2.5	372	TILPGA	SFFSSDE	SFAMIR
SCYL1	Q96KG9	808		2.5	451	CLGKIG	SYLSAST	RHRVLT
SMCA5	O60264	1052		2.5	352	NFLLPD	VFNSADD	FDSWFD
SNX25	Q9H3E2	840		2.5	646	LERLPR	DFFSHQE	EETEED
STAR3	Q14849	445		2.5	200	GALSEG	QFYSPPE	SFAGSD
STML2	Q9UJZ1	356		2.5	275	SLTVAE	QYVSAFS	KLAKDS
SYNE1	Q8NF91	8797		2.5	5031	NLKSHM	EFFSTED	QFHSNL
TCPG	P49368	545		2.5	499	LAVKLQ	TYKTAVE	TAVLLL
TECT2	Q96GX1	697		2.5	418	FVVKFL	SYNSGNE	EELSGN
TM201	Q5SNT2	666		2.5	483	GEFPVS	DYFSLLS	GSCPSS
TOIP1	Q5JTV8	583		2.5	347	LASGSF	WFFSTPE	VETTAV
TPR	P12270	2363		2.5	282	HIKLSN	LYKSAAD	DSEAKS
UBE3C	Q15386	1083		2.5	242	LKPLHF	TYNSCPE	GARQQV
UBR5	O95071	2799		2.5	1770	EASNAS	SYLTSAS	SLARAY
UBXN7	O94888	489		2.5	147	DLMHKG	SFETAKE	CGQMQN
VDAC3	Q9Y277	283		2.5	150	LAGYQM	SFDTAKS	KLSQNN
VP13B	Q7Z7G8	4022		2.5	551	GSTNQQ	DFSSGKS	EDLGTV
VP13C	Q709C8	3753		2.5	1200	LLNFLN	NFQTAKE	SLSAAT
YTDC2	Q9H6S0	1430		2.5	407	QQTTLT	EWYSAQE	NSFKPE
ZCH18	Q86VM9	953		2.5	595	SRSRSR	SFSSSPS	PSPTPS
ZN318	Q5VUA4	2279		2.5	393	PSMQLE	SFSSSTS	SSQDHP
ZN592	Q92610	1267		2.5	829	CAFCPM	AFKTASS	TADHSA
ZN687	Q8N1G0	1237		2.5	995	CRLCER	SFCSAPS	LRRHVR
ZO1	Q07157	1748		2.5	815	LHDDRL	SYLSAPG	SEYSMY
ZW10	O43264	779		2.5	108	LLKQLQ	EFSTAIE	EYNCAL
ADCY7	P51828	1080		3	562	CCSKSD	DFYTFGS	IFLEKG
ALKB5	Q6P6C2	394		3	365	ENYWRK	SYESSED	CSEAAG
ANLN	Q9NQW6	1124		3	855	LNGDAL	TFTTTFT	LQDVSN
ATLA1	Q8WXF7	558		3	535	RHLYHQ	AFPTPKS	ESTEQS
BIP	P11021	654		3	444	PTKKSQ	IFSTASD	NQPTVT
BRAP	Q7Z569	592		3	121	QLPDQI	SFFSGNP	SVEIVH
CALD1	Q05682	793		3	675	IDSRLE	QYTSAIE	GTKSAK
CCD40	Q4G0X9	1142		3	109	AADTTY	PYFSPPQ	ELPGEE
CCG1	Q06432	222		3	90	ESSEIF	EFTTQKE	YSISAA
CEFIP	Q711Q0	1435		3	581	SEPSAD	SYLTLST	APTIAK
CF047	O95873	294		3	36	SENSGS	DWDSAPE	TMEDVG
CFTR	P13569	1480		3	422	SNGDDS	LFFSNFS	LLGTPV
COPB	P53618	953		3	458	ALWILG	EYCSTKE	DIQSVM
DDX3X	O00571	662		3	606	SGASSS	SFSSSRA	SSSRSG
DJC21	Q5F1R6	531		3	127	LEEEVD	DFPTFGD	SQSDYD
DNJA3	Q96EY1	480		3	194	SSSSFG	DFQTVFD	QPQEYF
DOCK6	Q96HP0	2047		3	122	IVHRRY	QYLSAAY	SPVTTD
DYHC1	Q14204	4646		3	3805	STACSS	IYFTMES	LKQIHF
E2AK3	Q9NZJ5	1116		3	354	SLFDDT	SYTSNDD	VLEDEE
ECHB	P55084	474		3	210	ELPAVS	EFSTSET	MGHSAD
EGFR	P00533	1210		3	1016	YLIPQQ	GFFSSPS	TSRTPL
ERBB2	P04626	1255		3	404	EEITGY	LYISAWP	DSLPDL
ERCC6	Q03468	1493		3	40	EVEEYL	SFRSVGD	GLSTSA
ERLN1	O75477	346		3	52	MLPFIT	TFRSVQT	TLQTDE
ERLN2	O94905	339		3	52	MLPFIT	SYKSVQT	TLQTDE
FACE1	O75844	475		3	72	LDKSTF	SFWSGLY	SETEGT
FBW1B	Q9UKB1	542		3	112	KPMLQR	DFITALP	EQGLDH
FGFR1	P11362	822		3	106	PSGSDT	TYFSVNV	SDALPS
FUK	Q8N0W3	1084		3	321	VSSGSY	SYMTSSA	SEFLLS
GRP75	P38646	679		3	465	PTKKSQ	VFSTAAD	GQTQVE
GRSF1	Q12849	480		3	25	TGAACL	PFYSAAG	SIPSGV
GRWD1	Q9BQ67	446		3	270	SPTENT	VFASCSA	DASIRI
HEAT1	Q9H583	2144		3	397	ASLLFE	EYISYSS	QEEMDS
HELLS	Q9NRZ9	838		3	404	VFDDLK	SFESWFD	ITSLSE
HNRH1	P31943	449		3	123	SKEEIV	QFFSGLE	IVPNGI
HNRPF	P52597	415		3	123	TKEEIV	QFFSGLE	IVPNGI
IF6	P56537	245		3	27	AIGGSE	NFYSVFE	GELSDT
IL18R	Q13478	541		3	50	ETTTKS	WYKSSGS	QEHVEL
IPIL1	Q6GPH6	555		3	130	NMQHEP	AFDSSSE	EEEEEV
IRS4	O14654	1257		3	1014	GDYIEV	IFNSAMT	PAMALA
ITA4	P13612	1032		3	527	AESPPR	FYFSSNG	TSDVIT
ITPR2	Q14571	2701		3	1484	MNIVSG	FFNSPFS	DNSTSL
ITPR3	Q14573	2671		3	1472	VLDTIN	AFFSSPF	SENSTS
K0100	Q14667	2235		3	1628	LLDGMQ	YFATTES	SPTEQD
K0556	O60303	1618		3	197	KDCSSD	EYDSIEE	DILSEP
KCD12	Q96CX2	325		3	295	SSTGTC	AFASSTD	QSEDKI
KCNA3	P22001	575		3	540	SAFPQT	PFKTGNS	TATCTT
KI67	P46013	3256		3	1832	LTGFRE	LFQTPCT	DNPTTD
LRRK1	Q38SD2	2015		3	1831	HQESLT	DYCSMSS	YSSSPP
LSG1	Q9H089	658		3	311	PEEEED	DWQTCSE	EDGPKE
M3K20	Q9NYL2	800		3	652	LNSRDS	GFSSGNT	DTSSER
MADD	Q8WXG6	1647		3	628	YDDSSS	SYSSLGD	FVSEMM
NANP	Q8TBE9	248		3	57	SKECFH	PYNTCIT	DLRTSH
NCLN	Q969V3	563		3	468	LVDKDS	TFLSTLE	HHLSRY
NDC1	Q9BTX1	674		3	405	NSPEET	AFQTPKS	SQMPRP
NFXL1	Q6ZNB6	911		3	98	RKLVEE	QFSSSSE	EGDEDF
NOMO1	Q15155	1222		3	274	REDGSF	SFYSLPS	GGYTVI
NOP2	P46087	812		3	507	KTGGYL	VYCTCSI	TVEENE
OSB11	Q9BXB4	747		3	466	SEVASS	VFSSSST	QGVTNH
OSBL6	Q9BZF3	934		3	347	NLCADI	EFQTPPS	HLTDPL
OSBP2	Q969R2	916		3	455	AMEDST	SFITVIT	EAKEDS
PARD3	Q8TEW0	1356		3	1243	NYSPGE	GFQSAKE	NPRYSS
PATL1	Q86TB9	770		3	30	DQFNDD	TFGSGAV	DDDWQE
PCM1	Q15154	2024		3	1254	DEESLE	SFSSMPD	PVDPTT
PCNT	O95613	3336		3	2307	VEKDVE	DFITTSF	DSQETL
PDLI5	Q96HC4	596		3	571	ESLEGQ	TFFSKKD	KPLCKK
PIGU	Q9H490	435		3	414	YYLTHG	LYLTAKD	GTEAML
PITM1	O00562	1244		3	373	SNDFID	AFASPVE	AEGTPE
PKHA3	Q9HB20	300		3	159	LSATCN	TFITTLE	ECVKIA
PLOD1	Q02809	727		3	256	YIPRFW	TFETGCT	VCDEGL
PR15B	Q5SWA1	713		3	644	LEEVTE	YYISGDE	DRKGPW
PRC2A	P48634	2157		3	1314	SDQANE	EWETASE	SSDFTS
PRCC	Q92733	491		3	-1		AYASSDE	SEPDEA
PSD12	O00232	456		3	334	ESPATD	VFGSTEE	GEKRWK
RAF1	P04049	648		3	233	STPHAF	TFNTSSP	SSEGSL
RINT1	Q6NUQ1	792		3	48	DNGDLP	SYVSAFI	EKEVGN
RPAP2	Q8IXW5	612		3	197	PSHFEK	QYESSSS	STHSDS
RPGP1	P47736	663		3	568	SSSSAS	SFASVVE	ETEGVD
RPN2	P04844	631		3	465	TSERKI	EFDSASG	TYTLYL
RRP5	Q14690	1871		3	296	LTLNFL	TFFTGVV	DFMHLD
RTF1	Q92541	710		3	434	QRVFRL	EFVSNQE	FTESEF
S26A2	P50443	739		3	249	SDALLS	GFVTGAS	FTILTS
SBNO1	A3KN83	1393		3	269	VTPPDV	WYKTSIS	EETIDN
SCAP	Q12770	1279		3	1024	RLNGSL	DFFSLET	HTALSP
SCFD1	Q8WVM8	642		3	111	YESYYL	NFISAIS	RSKLED
SCN3B	Q9NY72	215		3	146	TEEAGE	DFTSVVS	EIMMYI
SERA	O43175	533		3	488	AGVRLL	SYQTSLV	SDGETW
SF3B3	Q15393	1217		3	734	LSYETL	EFASGFA	SEQCPE
SFXN1	Q9H9B4	322		3	144	VNELGT	AYVSATT	GAVATA
SIN3A	Q96ST3	1273		3	581	LNDTWV	SFPSWSE	DSTFVS
SNX19	Q92543	992		3	552	YTLYTV	KYETALD	GENSSG
SNX2	O60749	519		3	21	LEDGED	LFTSTVS	TLESSP
SRPRA	P08240	638		3	254	ANKEVL	DYSTPTT	NGTPEA
SRRM2	Q9UQ35	2752		3	1138	FQSDSS	SYPTVDS	NSLLGQ
SRRT	Q9BXP5	876		3	85	DEHSSD	PYHSGYE	MPYAGG
STT3A	P46977	705		3	466	FFLITY	TFHSTWV	TSEAYS
SYK	Q15046	597		3	526	AMFIDE	NFCTALE	YGLPPT
SYPH	P08247	313		3	34	WVFAIF	AFATCGS	YSGELQ
TAPT1	Q6NXT6	567		3	215	QDILDA	LYWTATE	PKERKR
TBX5	Q99593	518		3	400	TWPSMP	SYSSCTV	TTVQPM
TGO1	Q5JRA6	1907		3	140	LLGFLE	LYNSAAT	DSEKAV
TM131	Q92545	1883		3	324	SSTEML	DFGTLRT	QDLPKV
TPTE2	Q6XPS3	522		3	334	LLIASE	IFLTAEE	SLYYFG
TT39B	Q5VTQ0	682		3	98	MATSSL	HFASCDT	QQAPRQ
TYW1	Q9NV66	732		3	285	DTEEEE	PFESSSE	EEFGGE
UBA1	P22314	1058		3	611	IPFLTE	SYSSSQD	PPEKSI
UBE2O	Q9C0C9	1292		3	914	GGKPGV	TFTSAKG	EVFSVL
UBP34	Q70CQ2	3546		3	3461	LAEEES	EFPSTSI	SAVLSD
UBP40	Q9NVE5	1235		3	1170	LIDDDD	DFSTIRD	DTGKEK
VCAM1	P19320	739		3	49	TTGCES	PFFSWRT	QIDSPL
VGFR3	P35916	1363		3	251	NCTVWA	EFNSGVT	FDWDYP
VP13D	Q5THJ4	4388		3	761	TQFSDD	EYKTPLA	TPPNTP
WEE1	P30291	646		3	355	QHSHVV	RYFSAWA	EDDHML
WLS	Q5T9L3	541		3	358	GVQLTN	PFYSIWT	TDIGTE
YIPF5	Q969M3	257		3	5	ENLNTD	FYQTSYS	IDDQSQ
YTHD3	Q7Z739	585		3	31	NDDDFE	PYLSSQT	NQSNSY
ZCCHV	Q7Z2W4	902		3	857	YTSPPP	QFDSCVD	TRSNPS
ZMYM1	Q5SVZ6	1142		3	114	SIPCIT	EYISSAS	SPVPSK
