# Supplementary material for: STARD3 regulates lysosome positioning and contacts via a GSK3-controlled phosphorylation switch
Source: EMBO J. 2026 Feb 25;45(7):2239–77. doi: 10.1038/s44318-026-00705-3 (PMC13044316; doi:10.1038/s44318-026-00705-3)
Supplement: Supplementary file 7 — Source data Fig. 1 [file 44318_2026_705_MOESM7_ESM.zip]

Archive with 38 entries (29 files):
- Figure 1/
- Figure 1/B/
- Figure 1/B/HCC1954_STARD3_CHIR99021_WB.pdf
- Figure 1/C/
- Figure 1/C/MCF7_STARD3_expression_WB.pdf
- Figure 1/D/
- Figure 1/D/MCF7_STARD3_CHIR99021_WB.pdf
- Figure 1/E/
- Figure 1/E/HCC1954_siRNA_WB.pdf
- Figure 1/F/
- Figure 1/F/MCF7_siRNA_WB.pdf
- Figure 1/G/
- Figure 1/G/20240506_MCF7WTGSK3_NT_2.nd
- Figure 1/G/20240506_MCF7WTGSK3_NT_2_SR.nd
- Figure 1/G/20240506_MCF7WTGSK3_NT_2_SR_w1SPI 491 GFP.TIF
- Figure 1/G/20240506_MCF7WTGSK3_NT_2_SR_w2SPI 561 mCherry.TIF
- Figure 1/G/20240506_MCF7WTGSK3_NT_2_SR_w3SPI 405 DAPI.TIF
- Figure 1/G/20240506_MCF7WTGSK3_NT_2_w1SPI 491 GFP.TIF
- Figure 1/G/20240506_MCF7WTGSK3_NT_2_w2SPI 561 mCherry.TIF
- Figure 1/G/20240506_MCF7WTGSK3_NT_2_w3SPI 405 DAPI.TIF
- Figure 1/H/
- Figure 1/H/20240201_GSK3WT_S_antiHAold_STARD3WT_5.nd
- Figure 1/H/20240201_GSK3WT_S_antiHAold_STARD3WT_5_SR.nd
- Figure 1/H/20240201_GSK3WT_S_antiHAold_STARD3WT_5_SR_w1SPI 491 GFP.TIF
- Figure 1/H/20240201_GSK3WT_S_antiHAold_STARD3WT_5_SR_w2SPI 561 mCherry.TIF
- Figure 1/H/20240201_GSK3WT_S_antiHAold_STARD3WT_5_SR_w3SPI 405 DAPI.TIF
- Figure 1/H/20240201_GSK3WT_S_antiHAold_STARD3WT_5_w1SPI 491 GFP.TIF
- Figure 1/H/20240201_GSK3WT_S_antiHAold_STARD3WT_5_w2SPI 561 mCherry.TIF
- Figure 1/H/20240201_GSK3WT_S_antiHAold_STARD3WT_5_w3SPI 405 DAPI.TIF
- Figure 1/I/
- Figure 1/I/20240202_MCF7GSK3WT_STARD3S209A_5.nd
- Figure 1/I/20240202_MCF7GSK3WT_STARD3S209A_5_SR.nd
- Figure 1/I/20240202_MCF7GSK3WT_STARD3S209A_5_SR_w1SPI 491 GFP.TIF
- Figure 1/I/20240202_MCF7GSK3WT_STARD3S209A_5_SR_w2SPI 561 mCherry.TIF
- Figure 1/I/20240202_MCF7GSK3WT_STARD3S209A_5_SR_w3SPI 405 DAPI.TIF
- Figure 1/I/20240202_MCF7GSK3WT_STARD3S209A_5_w1SPI 491 GFP.TIF
- Figure 1/I/20240202_MCF7GSK3WT_STARD3S209A_5_w2SPI 561 mCherry.TIF
- Figure 1/I/20240202_MCF7GSK3WT_STARD3S209A_5_w3SPI 405 DAPI.TIF
