# Supplementary material for: STARD3 regulates lysosome positioning and contacts via a GSK3-controlled phosphorylation switch
Source: EMBO J. 2026 Feb 25;45(7):2239–77. doi: 10.1038/s44318-026-00705-3 (PMC13044316; doi:10.1038/s44318-026-00705-3)
Supplement: Supplementary file 8 — Source data Fig. 2 [file 44318_2026_705_MOESM8_ESM.zip › Figure 2/C/Data Fig 2C.xlsx]

## Sheet:  n1
3G11									minus blank			3144/3G11
sample	area	mean	min	max	intDens	Median	RawIntDens		sample	intDens		sample	intDens
WT	0.15	10591.8	1985	19187	1630.44	10733	24911995		WT	1431.96		WT	36.3802
S209A	0.15	12698	3387	21655	1954.65	12932	29865576		S209A	1756.17		S209A	-1.49929
S213A	0.15	7986.81	2315	14058	1229.44	7809	18784976		S213A	1030.96		S213A	1.56844
S221A	0.15	8080.73	3142	13561	1243.9	8016	19005883		S221A	1045.42		S221A	41.4551
S3A	0.15	20663.5	3438	36748	3180.82	21444	48600597		S3A	2982.34		S3A	1.26444
S217A	0.15	11600.2	1963	19660	1785.66	12188	27283568		S217A	1587.18		S217A	23.6936
blank	0.15	1289.36	1085	1514	198.48	1295	3032581
3144									minus blank			normalisation 3144/3G11
sample	area	mean	min	max	intDens	Median	RawIntDens		sample	intDens		sample	intDens
WT	0.10	34782.19	9368	61245	3496.59	33765	53425451		WT	52095		WT	100
S209A	0.10	5472.85	4548	6517	550.18	5376	8406299		S209A	-2633		S209A	0
S213A	0.10	7584.23	4925	10767	762.43	7360	11649373		S213A	1617		S213A	4.31125
S221A	0.10	28131.94	7981	52488	2828.06	27552	43210654		S221A	43338		S221A	113.95
S3A	0.10	9758.41	6835	12921	981.00	9416	14988920		S3A	3771		S3A	3.47564
S217A	0.10	30208.49	12872	46756	3036.81	29826	46400243		S217A	37606		S217A	65.1277
blank	0.10	7229.00	6756	9150	726.72	7026	11103740
GAPDH									minus blank
sample	area	mean	min	max	intDens	Median	RawIntDens		sample	intDens
WT	0.15	7279.14	1215	18168	1059.52	5847	16596437		WT	545.54
S209A	0.15	16437.7	2901	31170	2392.6	16229	37477963		S209A	1878.62
S213A	0.15	14847.4	2730	33371	2161.12	12560	33852036		S213A	1647.14
S221A	0.15	15240.8	2329	35815	2218.39	12502	34749103		S221A	1704.41
S3A	0.15	12899.4	2207	34589	1877.58	9687	29410617		S3A	1363.6
S217A	0.15	7851.61	1264	23839	1142.84	5771	17901673		S217A	628.86
blank	0.15	3531.15	1811	5571	513.98	3574	8051018		blank	0

## Sheet:  n2
3G11									minus blank			3144/3G11
sample	area	mean	min	max	intDens	Median	RawIntDens		sample	intDens		sample	intDens
WT	0.27	14777.3	2481	29250	4003.99	13973	61178098		WT	3273.71		WT	0.81459
S209A	0.27	15040.3	3133	30077	4075.24	14295	62266813		S209A	3344.96		S209A	0.0391425
S213A	0.27	8060.01	2600	16577	2183.9	7495	33368439		S213A	1453.62		S213A	0.0317483
S221A	0.27	9216.45	2600	16965	2497.24	9018	38156110		S221A	1766.96		S221A	0.808909
S3A	0.27	21601.4	3625	40012	5853	20561	89429655		S3A	5122.72		S3A	0.00686745
S217A	0.27	12008	2921	21888	3253.62	12068	49712977		S217A	2523.34		S217A	0.660494
blank	0.27	2695.19	1500	5789	730.28	2399	11158105
3144									minus blank			normalisation 3144/3G11
sample	area	mean	min	max	intDens	Median	RawIntDens		sample	intDens		sample	intDens
WT	0.13	24830.7	4078	49931	3334.75	23504	50952574		WT	2666.73		WT	100
S209A	0.13	5949.02	4167	9899	798.95	5794	12207388		S209A	130.93		S209A	4.80518
S213A	0.13	5317.75	3779	9472	714.17	5109	10912031		S213A	46.15		S213A	3.89746
S221A	0.13	15616.8	4003	32901	2097.33	14570	32045634		S221A	1429.31		S221A	99.3027
S3A	0.13	5236.03	3661	7971	703.2	4905	10744331		S3A	35.18		S3A	0.843056
S217A	0.13	17384.1	5679	30349	2334.67	16348	35672157		S217A	1666.65		S217A	81.083
blank	0.13	4974.14	3873	8215	668.02	4830	10206935
GAPDH									minus blank
sample	area	mean	min	max	intDens	Median	RawIntDens		sample	intDens
WT	0.15	11846.6	1490	26336	1724.33	9783	27010212		WT	1387.52
S209A	0.15	12296.9	2108	25816	1789.88	10953	28036851		S209A	1453.07
S213A	0.15	9486.6	2359	20920	1380.83	8032	21629457		S213A	1044.02
S221A	0.15	9412.85	2261	19978	1370.09	7905	21461309		S221A	1033.28
S3A	0.15	6742.79	1721	13810	981.45	5990	15373571		S3A	644.64
S217A	0.15	3540.5	1102	8428	515.34	3130	8072333		S217A	178.53
blank	0.15	2313.97	1664	3006	336.81	2320	5275858		blank	0

## Sheet:  n3
3G11									minus blank			3144/3G11
sample	area	mean	min	max	intDens	Median	RawIntDens		sample	intDens		sample	intDens
WT	0.2	7117.34	1825	12987	1457.07	6804	22263026		WT	930.42		WT	2.08876
S209A	0.2	9775.6	2621	15678	1914.26	10152	29248592		S209A	1387.61		S209A	0.116848
S213A	0.2	6938.79	2187	11947	1358.76	6932	20760874		S213A	832.11		S213A	0.23682
S221A	0.2	9588.15	3354	15140	1877.56	9466	28687745		S221A	1350.91		S221A	0.958443
S3A	0.2	24789	5715	37578	4854.2	26271	74168675		S3A	4327.55		S3A	0.0834468
S217A	0.2	14747	3764	21277	2887.76	14946	44122973		S217A	2361.11		S217A	0.537362
blank	0.2	2689.46	1488	5351	526.65	2362	8046864
3144									minus blank			normalisation 3144/3G11
sample	area	mean	min	max	intDens	Median	RawIntDens		sample	intDens		sample	intDens
WT	0.1	20500	3843	44438	2125.24	18484	32472083		WT	1943.42		WT	100
S209A	0.1	3317.85	2672	5660	343.96	3149	5255482		S209A	162.14		S209A	5.59416
S213A	0.1	3654.71	2481	6177	378.88	3574	5789060		S213A	197.06		S213A	11.3378
S221A	0.1	14243.2	4338	28715	1476.59	13728	22561277		S221A	1294.77		S221A	45.8858
S3A	0.1	5237.25	4066	7681	542.94	4918	8295797		S3A	361.12		S3A	3.99505
S217A	0.1	13992.4	5380	25071	1450.59	13448	22163914		S217A	1268.77		S217A	25.7264
blank	0.1	1753.85	1416	2491	181.82	1702	2778091
GAPDH									minus blank
sample	area	mean	min	max	intDens	Median	RawIntDens		sample	intDens
WT	0.15	18491.6	2774	43299	2691.56	15305	42160931		WT	2183.98
S209A	0.15	20331.7	4644	45844	2959.39	17546	46356230		S209A	2451.81
S213A	0.15	22410.2	5958	48739	3261.92	20157	51095182		S213A	2754.34
S221A	0.15	23783.7	5692	47443	3461.85	21474	54226848		S221A	2954.27
S3A	0.15	20450.6	3699	49463	2976.7	17125	46627414		S3A	2469.12
S217A	0.15	17526.2	3067	41136	2551.03	14741	39959758		S217A	2043.45
blank	0.15	3487.19	2073	5268	507.58	3458	7950788		blank	0

## Sheet: Mean and SD
sample	intDens		sample			sample			WT	S209A	S213A	S217A	S221A	S3A
WT	100		WT	100		WT	100		100	0	4.31125	65.1277	113.95	3.47564
S209A	0		S209A	4.80518		S209A	5.59416		100	4.80518	3.89746	81.083	99.3027	0.843056
S213A	4.31125		S213A	3.89746		S213A	11.3378		100	5.59416	11.3378	25.7264	45.8858	3.99505
S221A	113.95		S221A	99.3027		S221A	45.8858
S3A	3.47564		S3A	0.843056		S3A	3.99505
S217A	65.1277		S217A	81.083		S217A	25.7264
mean			SD
sample			sample
WT	100		WT	0
S209A	3.46645		S209A	3.02784
S213A	6.51552		S213A	4.18137
S221A	86.3794		S221A	35.825
S3A	2.77125		S3A	1.68994
S217A	57.3124		S217A	28.4938
