# Supplementary material for: STARD3 regulates lysosome positioning and contacts via a GSK3-controlled phosphorylation switch
Source: EMBO J. 2026 Feb 25;45(7):2239–77. doi: 10.1038/s44318-026-00705-3 (PMC13044316; doi:10.1038/s44318-026-00705-3)
Supplement: Supplementary file 9 — Source data Fig. 3 [file 44318_2026_705_MOESM9_ESM.zip]

Archive with 56 entries (45 files):
- Figure 3/
- Figure 3/A/
- Figure 3/A/GFP Trap-VAPA_WB.pdf
- Figure 3/B/
- Figure 3/B/GFP Trap-VAPB_WB.pdf
- Figure 3/C/
- Figure 3/C/GFP Trap-MOSPD2_WB.pdf
- Figure 3/D/
- Figure 3/D/IP-STARD3_WB.pdf
- Figure 3/E/
- Figure 3/E/Quantification WB.xlsx
- Figure 3/F/
- Figure 3/F/20250821_MCF7VAPAGFP_NT_1.nd
- Figure 3/F/20250821_MCF7VAPAGFP_NT_1_SR.nd
- Figure 3/F/20250821_MCF7VAPAGFP_NT_1_SR_w1SPI 491 GFP.TIF
- Figure 3/F/20250821_MCF7VAPAGFP_NT_1_SR_w2SPI 561 mCherry.TIF
- Figure 3/F/20250821_MCF7VAPAGFP_NT_1_SR_w3SPI 405 DAPI.TIF
- Figure 3/F/20250821_MCF7VAPAGFP_NT_1_w1SPI 491 GFP.TIF
- Figure 3/F/20250821_MCF7VAPAGFP_NT_1_w2SPI 561 mCherry.TIF
- Figure 3/F/20250821_MCF7VAPAGFP_NT_1_w3SPI 405 DAPI.TIF
- Figure 3/G/
- Figure 3/G/20250823_MCF7VAPAGFPSTARD3_NT_3.nd
- Figure 3/G/20250823_MCF7VAPAGFPSTARD3_NT_3_SR.nd
- Figure 3/G/20250823_MCF7VAPAGFPSTARD3_NT_3_SR_w1SPI 491 GFP.TIF
- Figure 3/G/20250823_MCF7VAPAGFPSTARD3_NT_3_SR_w2SPI 561 mCherry.TIF
- Figure 3/G/20250823_MCF7VAPAGFPSTARD3_NT_3_SR_w3SPI 405 DAPI.TIF
- Figure 3/G/20250823_MCF7VAPAGFPSTARD3_NT_3_w1SPI 491 GFP.TIF
- Figure 3/G/20250823_MCF7VAPAGFPSTARD3_NT_3_w2SPI 561 mCherry.TIF
- Figure 3/G/20250823_MCF7VAPAGFPSTARD3_NT_3_w3SPI 405 DAPI.TIF
- Figure 3/H/
- Figure 3/H/20250821_MCF7GFPVAPASTARD3S209A_NT_6.nd
- Figure 3/H/20250821_MCF7GFPVAPASTARD3S209A_NT_6_SR.nd
- Figure 3/H/20250821_MCF7GFPVAPASTARD3S209A_NT_6_SR_w1SPI 491 GFP.TIF
- Figure 3/H/20250821_MCF7GFPVAPASTARD3S209A_NT_6_SR_w2SPI 561 mCherry.TIF
- Figure 3/H/20250821_MCF7GFPVAPASTARD3S209A_NT_6_SR_w3SPI 405 DAPI.TIF
- Figure 3/H/20250821_MCF7GFPVAPASTARD3S209A_NT_6_w1SPI 491 GFP.TIF
- Figure 3/H/20250821_MCF7GFPVAPASTARD3S209A_NT_6_w2SPI 561 mCherry.TIF
- Figure 3/H/20250821_MCF7GFPVAPASTARD3S209A_NT_6_w3SPI 405 DAPI.TIF
- Figure 3/I/
- Figure 3/I/20250823_MCF7GFPVAPAKDMDSTARD3_NT_2.nd
- Figure 3/I/20250823_MCF7GFPVAPAKDMDSTARD3_NT_2_SR.nd
- Figure 3/I/20250823_MCF7GFPVAPAKDMDSTARD3_NT_2_SR_w1SPI 491 GFP.TIF
- Figure 3/I/20250823_MCF7GFPVAPAKDMDSTARD3_NT_2_SR_w2SPI 561 mCherry.TIF
- Figure 3/I/20250823_MCF7GFPVAPAKDMDSTARD3_NT_2_SR_w3SPI 405 DAPI.TIF
- Figure 3/I/20250823_MCF7GFPVAPAKDMDSTARD3_NT_2_w1SPI 491 GFP.TIF
- Figure 3/I/20250823_MCF7GFPVAPAKDMDSTARD3_NT_2_w2SPI 561 mCherry.TIF
- Figure 3/I/20250823_MCF7GFPVAPAKDMDSTARD3_NT_2_w3SPI 405 DAPI.TIF
- Figure 3/J/
- Figure 3/J/20250821_MCF7VAPAGFPSTARD3_CHIR_3.nd
- Figure 3/J/20250821_MCF7VAPAGFPSTARD3_CHIR_3_SR.nd
- Figure 3/J/20250821_MCF7VAPAGFPSTARD3_CHIR_3_SR_w1SPI 491 GFP.TIF
- Figure 3/J/20250821_MCF7VAPAGFPSTARD3_CHIR_3_SR_w2SPI 561 mCherry.TIF
- Figure 3/J/20250821_MCF7VAPAGFPSTARD3_CHIR_3_SR_w3SPI 405 DAPI.TIF
- Figure 3/J/20250821_MCF7VAPAGFPSTARD3_CHIR_3_w1SPI 491 GFP.TIF
- Figure 3/J/20250821_MCF7VAPAGFPSTARD3_CHIR_3_w2SPI 561 mCherry.TIF
- Figure 3/J/20250821_MCF7VAPAGFPSTARD3_CHIR_3_w3SPI 405 DAPI.TIF
