# Supplementary material for: STARD3 regulates lysosome positioning and contacts via a GSK3-controlled phosphorylation switch
Source: EMBO J. 2026 Feb 25;45(7):2239–77. doi: 10.1038/s44318-026-00705-3 (PMC13044316; doi:10.1038/s44318-026-00705-3)
Supplement: Supplementary file 9 — Source data Fig. 3 [file 44318_2026_705_MOESM9_ESM.zip › Figure 3/E/Quantification WB.xlsx]

## Sheet: Manip 25-30 Gel1 MOSPD2 uncropp
									Minus blank			Ratio E/I		Normalized
	Area	Mean	Min	Max	IntDen	Median	RawIntDen			RawIntDen		25CHIR	0.340559	0.377499
I 25 CHIR	0.1	47.35	3	155	4.69	29	71599		I 25 CHIR	69289		26CHIR	0.263472	0.292051
E25 CHIR	0.1	17.13	2	63	1.7	11	25907		E25 CHIR	23597		27CHIR	0.408834	0.45318
I 65 CHIR	0.1	49.81	4	164	4.93	31	75312		I 65 CHIR	73002		28NT	0.831501	0.921693
E26 CHIR	0.1	14.25	2	49	1.41	8	21544		E26 CHIR	19234		29NT	0.867618	0.961728
I27 CHIR	0.1	51.45	5	165	5.09	37	77793		I27 CHIR	75483		30NT	1.00732	1.11658
E27 CHIR	0.1	21.94	3	76	2.17	15	33170		E27 CHIR	30860
I28 NT	0.1	65.53	8	182	6.48	46	99076		I28 NT	96766
E28 NT	0.1	54.74	4	199	5.42	32	82771		E28 NT	80461
I29 NT	0.1	64.07	7	193	6.34	45	96870		I29 NT	94560
E29 NT	0.1	55.79	4	211	5.52	31	84352		E29 NT	82042
I30 NT	0.1	75.3	3	241	7.45	57	113851		I30 NT	111541
E30 NT	0.1	75.84	5	255	7.5	45	114667		E30 NT	112357
blank	0.1	1.53	1	2	0.15	2	2310
