# Supplementary material for: STARD3 regulates lysosome positioning and contacts via a GSK3-controlled phosphorylation switch
Source: EMBO J. 2026 Feb 25;45(7):2239–77. doi: 10.1038/s44318-026-00705-3 (PMC13044316; doi:10.1038/s44318-026-00705-3)
Supplement: Supplementary file 10 — Source data Fig. 4-1 [file 44318_2026_705_MOESM10_ESM.zip]

Archive with 39 entries (32 files):
- Figure 4-1/
- Figure 4-1/A/
- Figure 4-1/A/HCC1954_CHIR99021/
- Figure 4-1/A/HCC1954_CHIR99021/20240607_HCCSTARD3WT_CHIR_2.nd
- Figure 4-1/A/HCC1954_CHIR99021/20240607_HCCSTARD3WT_CHIR_2_SR.nd
- Figure 4-1/A/HCC1954_CHIR99021/20240607_HCCSTARD3WT_CHIR_2_SR_w1SPI 491 GFP.TIF
- Figure 4-1/A/HCC1954_CHIR99021/20240607_HCCSTARD3WT_CHIR_2_SR_w2SPI 561 mCherry.TIF
- Figure 4-1/A/HCC1954_CHIR99021/20240607_HCCSTARD3WT_CHIR_2_SR_w3SPI 405 DAPI.TIF
- Figure 4-1/A/HCC1954_CHIR99021/20240607_HCCSTARD3WT_CHIR_2_w1SPI 491 GFP.TIF
- Figure 4-1/A/HCC1954_CHIR99021/20240607_HCCSTARD3WT_CHIR_2_w2SPI 561 mCherry.TIF
- Figure 4-1/A/HCC1954_CHIR99021/20240607_HCCSTARD3WT_CHIR_2_w3SPI 405 DAPI.TIF
- Figure 4-1/A/HCC1954_NT/
- Figure 4-1/A/HCC1954_NT/20240607_HCCSTARD3WT_NT_2.nd
- Figure 4-1/A/HCC1954_NT/20240607_HCCSTARD3WT_NT_2_SR.nd
- Figure 4-1/A/HCC1954_NT/20240607_HCCSTARD3WT_NT_2_SR_w1SPI 491 GFP.TIF
- Figure 4-1/A/HCC1954_NT/20240607_HCCSTARD3WT_NT_2_SR_w2SPI 561 mCherry.TIF
- Figure 4-1/A/HCC1954_NT/20240607_HCCSTARD3WT_NT_2_SR_w3SPI 405 DAPI.TIF
- Figure 4-1/A/HCC1954_NT/20240607_HCCSTARD3WT_NT_2_w1SPI 491 GFP.TIF
- Figure 4-1/A/HCC1954_NT/20240607_HCCSTARD3WT_NT_2_w2SPI 561 mCherry.TIF
- Figure 4-1/A/HCC1954_NT/20240607_HCCSTARD3WT_NT_2_w3SPI 405 DAPI.TIF
- Figure 4-1/B/
- Figure 4-1/B/HCC1954_siCT_CHIR99021/
- Figure 4-1/B/HCC1954_siCT_CHIR99021/20240603_HCCSTARD3sictrl_CHIR_5.nd
- Figure 4-1/B/HCC1954_siCT_CHIR99021/20240603_HCCSTARD3sictrl_CHIR_5_SR.nd
- Figure 4-1/B/HCC1954_siCT_CHIR99021/20240603_HCCSTARD3sictrl_CHIR_5_SR_w1SPI 491 GFP.TIF
- Figure 4-1/B/HCC1954_siCT_CHIR99021/20240603_HCCSTARD3sictrl_CHIR_5_SR_w2SPI 561 mCherry.TIF
- Figure 4-1/B/HCC1954_siCT_CHIR99021/20240603_HCCSTARD3sictrl_CHIR_5_SR_w3SPI 405 DAPI.TIF
- Figure 4-1/B/HCC1954_siCT_CHIR99021/20240603_HCCSTARD3sictrl_CHIR_5_w1SPI 491 GFP.TIF
- Figure 4-1/B/HCC1954_siCT_CHIR99021/20240603_HCCSTARD3sictrl_CHIR_5_w2SPI 561 mCherry.TIF
- Figure 4-1/B/HCC1954_siCT_CHIR99021/20240603_HCCSTARD3sictrl_CHIR_5_w3SPI 405 DAPI.TIF
- Figure 4-1/B/HCC1954_siCT_NT/
- Figure 4-1/B/HCC1954_siCT_NT/20240603_HCCSTARD3sictrl_NT_1.nd
- Figure 4-1/B/HCC1954_siCT_NT/20240603_HCCSTARD3sictrl_NT_1_SR.nd
- Figure 4-1/B/HCC1954_siCT_NT/20240603_HCCSTARD3sictrl_NT_1_SR_w1SPI 491 GFP.TIF
- Figure 4-1/B/HCC1954_siCT_NT/20240603_HCCSTARD3sictrl_NT_1_SR_w2SPI 561 mCherry.TIF
- Figure 4-1/B/HCC1954_siCT_NT/20240603_HCCSTARD3sictrl_NT_1_SR_w3SPI 405 DAPI.TIF
- Figure 4-1/B/HCC1954_siCT_NT/20240603_HCCSTARD3sictrl_NT_1_w1SPI 491 GFP.TIF
- Figure 4-1/B/HCC1954_siCT_NT/20240603_HCCSTARD3sictrl_NT_1_w2SPI 561 mCherry.TIF
- Figure 4-1/B/HCC1954_siCT_NT/20240603_HCCSTARD3sictrl_NT_1_w3SPI 405 DAPI.TIF
