# Supplementary material for: STARD3 regulates lysosome positioning and contacts via a GSK3-controlled phosphorylation switch
Source: EMBO J. 2026 Feb 25;45(7):2239–77. doi: 10.1038/s44318-026-00705-3 (PMC13044316; doi:10.1038/s44318-026-00705-3)
Supplement: Supplementary file 11 — Source data Fig. 4-2 [file 44318_2026_705_MOESM11_ESM.zip]

Archive with 58 entries (48 files):
- Figure 4-2/
- Figure 4-2/C/
- Figure 4-2/C/HCC1954_siSTARD3_CHIR99021/
- Figure 4-2/C/HCC1954_siSTARD3_CHIR99021/20240603_HCCSTARD3siSTARD3_CHIR_6.nd
- Figure 4-2/C/HCC1954_siSTARD3_CHIR99021/20240603_HCCSTARD3siSTARD3_CHIR_6_SR.nd
- Figure 4-2/C/HCC1954_siSTARD3_CHIR99021/20240603_HCCSTARD3siSTARD3_CHIR_6_SR_w1SPI 491 GFP.TIF
- Figure 4-2/C/HCC1954_siSTARD3_CHIR99021/20240603_HCCSTARD3siSTARD3_CHIR_6_SR_w2SPI 561 mCherry.TIF
- Figure 4-2/C/HCC1954_siSTARD3_CHIR99021/20240603_HCCSTARD3siSTARD3_CHIR_6_SR_w3SPI 405 DAPI.TIF
- Figure 4-2/C/HCC1954_siSTARD3_CHIR99021/20240603_HCCSTARD3siSTARD3_CHIR_6_w1SPI 491 GFP.TIF
- Figure 4-2/C/HCC1954_siSTARD3_CHIR99021/20240603_HCCSTARD3siSTARD3_CHIR_6_w2SPI 561 mCherry.TIF
- Figure 4-2/C/HCC1954_siSTARD3_CHIR99021/20240603_HCCSTARD3siSTARD3_CHIR_6_w3SPI 405 DAPI.TIF
- Figure 4-2/C/HCC1954_siSTARD3_NT/
- Figure 4-2/C/HCC1954_siSTARD3_NT/20240603_HCCSTARD3siSTARD3_NT_1.nd
- Figure 4-2/C/HCC1954_siSTARD3_NT/20240603_HCCSTARD3siSTARD3_NT_1_SR.nd
- Figure 4-2/C/HCC1954_siSTARD3_NT/20240603_HCCSTARD3siSTARD3_NT_1_SR_w1SPI 491 GFP.TIF
- Figure 4-2/C/HCC1954_siSTARD3_NT/20240603_HCCSTARD3siSTARD3_NT_1_SR_w2SPI 561 mCherry.TIF
- Figure 4-2/C/HCC1954_siSTARD3_NT/20240603_HCCSTARD3siSTARD3_NT_1_SR_w3SPI 405 DAPI.TIF
- Figure 4-2/C/HCC1954_siSTARD3_NT/20240603_HCCSTARD3siSTARD3_NT_1_w1SPI 491 GFP.TIF
- Figure 4-2/C/HCC1954_siSTARD3_NT/20240603_HCCSTARD3siSTARD3_NT_1_w2SPI 561 mCherry.TIF
- Figure 4-2/C/HCC1954_siSTARD3_NT/20240603_HCCSTARD3siSTARD3_NT_1_w3SPI 405 DAPI.TIF
- Figure 4-2/E/
- Figure 4-2/E/MCF7_STARD3WT_CHIR99021/
- Figure 4-2/E/MCF7_STARD3WT_CHIR99021/20230310_MCF7STARD3WT_GSK3i_2.nd
- Figure 4-2/E/MCF7_STARD3WT_CHIR99021/20230310_MCF7STARD3WT_GSK3i_2_SR.nd
- Figure 4-2/E/MCF7_STARD3WT_CHIR99021/20230310_MCF7STARD3WT_GSK3i_2_SR_w1SPI 561 mCherry.TIF
- Figure 4-2/E/MCF7_STARD3WT_CHIR99021/20230310_MCF7STARD3WT_GSK3i_2_SR_w2SPI 491 GFP.TIF
- Figure 4-2/E/MCF7_STARD3WT_CHIR99021/20230310_MCF7STARD3WT_GSK3i_2_SR_w3SPI 405 DAPI.TIF
- Figure 4-2/E/MCF7_STARD3WT_CHIR99021/20230310_MCF7STARD3WT_GSK3i_2_w1SPI 561 mCherry.TIF
- Figure 4-2/E/MCF7_STARD3WT_CHIR99021/20230310_MCF7STARD3WT_GSK3i_2_w2SPI 491 GFP.TIF
- Figure 4-2/E/MCF7_STARD3WT_CHIR99021/20230310_MCF7STARD3WT_GSK3i_2_w3SPI 405 DAPI.TIF
- Figure 4-2/E/MCF7_STARD3WT_NT/
- Figure 4-2/E/MCF7_STARD3WT_NT/20230310_MCF7STARD3WT_NT_3.nd
- Figure 4-2/E/MCF7_STARD3WT_NT/20230310_MCF7STARD3WT_NT_3_SR.nd
- Figure 4-2/E/MCF7_STARD3WT_NT/20230310_MCF7STARD3WT_NT_3_SR_w1SPI 561 mCherry.TIF
- Figure 4-2/E/MCF7_STARD3WT_NT/20230310_MCF7STARD3WT_NT_3_SR_w2SPI 491 GFP.TIF
- Figure 4-2/E/MCF7_STARD3WT_NT/20230310_MCF7STARD3WT_NT_3_SR_w3SPI 405 DAPI.TIF
- Figure 4-2/E/MCF7_STARD3WT_NT/20230310_MCF7STARD3WT_NT_3_w1SPI 561 mCherry.TIF
- Figure 4-2/E/MCF7_STARD3WT_NT/20230310_MCF7STARD3WT_NT_3_w2SPI 491 GFP.TIF
- Figure 4-2/E/MCF7_STARD3WT_NT/20230310_MCF7STARD3WT_NT_3_w3SPI 405 DAPI.TIF
- Figure 4-2/F/
- Figure 4-2/F/MCF7STARD3S209A_CHIR99021/
- Figure 4-2/F/MCF7STARD3S209A_CHIR99021/20230310_MCF7STARD3S209A_GSK3i_1.nd
- Figure 4-2/F/MCF7STARD3S209A_CHIR99021/20230310_MCF7STARD3S209A_GSK3i_1_SR.nd
- Figure 4-2/F/MCF7STARD3S209A_CHIR99021/20230310_MCF7STARD3S209A_GSK3i_1_SR_w1SPI 561 mCherry.TIF
- Figure 4-2/F/MCF7STARD3S209A_CHIR99021/20230310_MCF7STARD3S209A_GSK3i_1_SR_w2SPI 491 GFP.TIF
- Figure 4-2/F/MCF7STARD3S209A_CHIR99021/20230310_MCF7STARD3S209A_GSK3i_1_SR_w3SPI 405 DAPI.TIF
- Figure 4-2/F/MCF7STARD3S209A_CHIR99021/20230310_MCF7STARD3S209A_GSK3i_1_w1SPI 561 mCherry.TIF
- Figure 4-2/F/MCF7STARD3S209A_CHIR99021/20230310_MCF7STARD3S209A_GSK3i_1_w2SPI 491 GFP.TIF
- Figure 4-2/F/MCF7STARD3S209A_CHIR99021/20230310_MCF7STARD3S209A_GSK3i_1_w3SPI 405 DAPI.TIF
- Figure 4-2/F/MCF7_STARD3S209A_NT/
- Figure 4-2/F/MCF7_STARD3S209A_NT/20230310_MCF7STARD3S209A_NT_3.nd
- Figure 4-2/F/MCF7_STARD3S209A_NT/20230310_MCF7STARD3S209A_NT_3_SR.nd
- Figure 4-2/F/MCF7_STARD3S209A_NT/20230310_MCF7STARD3S209A_NT_3_SR_w1SPI 561 mCherry.TIF
- Figure 4-2/F/MCF7_STARD3S209A_NT/20230310_MCF7STARD3S209A_NT_3_SR_w2SPI 491 GFP.TIF
- Figure 4-2/F/MCF7_STARD3S209A_NT/20230310_MCF7STARD3S209A_NT_3_SR_w3SPI 405 DAPI.TIF
- Figure 4-2/F/MCF7_STARD3S209A_NT/20230310_MCF7STARD3S209A_NT_3_w1SPI 561 mCherry.TIF
- Figure 4-2/F/MCF7_STARD3S209A_NT/20230310_MCF7STARD3S209A_NT_3_w2SPI 491 GFP.TIF
- Figure 4-2/F/MCF7_STARD3S209A_NT/20230310_MCF7STARD3S209A_NT_3_w3SPI 405 DAPI.TIF
