# Supplementary material for: STARD3 regulates lysosome positioning and contacts via a GSK3-controlled phosphorylation switch
Source: EMBO J. 2026 Feb 25;45(7):2239–77. doi: 10.1038/s44318-026-00705-3 (PMC13044316; doi:10.1038/s44318-026-00705-3)
Supplement: Supplementary file 12 — Source data Fig. 5-1 [file 44318_2026_705_MOESM12_ESM.zip]

Archive with 31 entries (25 files):
- Figure 5-1/
- Figure 5-1/A/
- Figure 5-1/A/MCF7_siVAPs_WB.pdf
- Figure 5-1/B-1/
- Figure 5-1/B-1/MCF7STARD3/
- Figure 5-1/B-1/MCF7STARD3/20240528_MCF7STARD3_4.nd
- Figure 5-1/B-1/MCF7STARD3/20240528_MCF7STARD3_4_SR.nd
- Figure 5-1/B-1/MCF7STARD3/20240528_MCF7STARD3_4_SR_w1SPI 491 GFP.TIF
- Figure 5-1/B-1/MCF7STARD3/20240528_MCF7STARD3_4_SR_w2SPI 561 mCherry.TIF
- Figure 5-1/B-1/MCF7STARD3/20240528_MCF7STARD3_4_SR_w3SPI 405 DAPI.TIF
- Figure 5-1/B-1/MCF7STARD3/20240528_MCF7STARD3_4_w1SPI 491 GFP.TIF
- Figure 5-1/B-1/MCF7STARD3/20240528_MCF7STARD3_4_w2SPI 561 mCherry.TIF
- Figure 5-1/B-1/MCF7STARD3/20240528_MCF7STARD3_4_w3SPI 405 DAPI.TIF
- Figure 5-1/B-1/MCF7STARD3_sictrl/
- Figure 5-1/B-1/MCF7STARD3_sictrl/20240528_MCF7STARD3_siCtrl_6.nd
- Figure 5-1/B-1/MCF7STARD3_sictrl/20240528_MCF7STARD3_siCtrl_6_SR.nd
- Figure 5-1/B-1/MCF7STARD3_sictrl/20240528_MCF7STARD3_siCtrl_6_SR_w1SPI 491 GFP.TIF
- Figure 5-1/B-1/MCF7STARD3_sictrl/20240528_MCF7STARD3_siCtrl_6_SR_w2SPI 561 mCherry.TIF
- Figure 5-1/B-1/MCF7STARD3_sictrl/20240528_MCF7STARD3_siCtrl_6_SR_w3SPI 405 DAPI.TIF
- Figure 5-1/B-1/MCF7STARD3_sictrl/20240528_MCF7STARD3_siCtrl_6_w1SPI 491 GFP.TIF
- Figure 5-1/B-1/MCF7STARD3_sictrl/20240528_MCF7STARD3_siCtrl_6_w2SPI 561 mCherry.TIF
- Figure 5-1/B-1/MCF7STARD3_sictrl/20240528_MCF7STARD3_siCtrl_6_w3SPI 405 DAPI.TIF
- Figure 5-1/B-1/MCF7STARD3_siMOSPD2/
- Figure 5-1/B-1/MCF7STARD3_siMOSPD2/20240527_MCF7STARD3_siM2_6.nd
- Figure 5-1/B-1/MCF7STARD3_siMOSPD2/20240527_MCF7STARD3_siM2_6_SR.nd
- Figure 5-1/B-1/MCF7STARD3_siMOSPD2/20240527_MCF7STARD3_siM2_6_SR_w1SPI 491 GFP.TIF
- Figure 5-1/B-1/MCF7STARD3_siMOSPD2/20240527_MCF7STARD3_siM2_6_SR_w2SPI 561 mCherry.TIF
- Figure 5-1/B-1/MCF7STARD3_siMOSPD2/20240527_MCF7STARD3_siM2_6_SR_w3SPI 405 DAPI.TIF
- Figure 5-1/B-1/MCF7STARD3_siMOSPD2/20240527_MCF7STARD3_siM2_6_w1SPI 491 GFP.TIF
- Figure 5-1/B-1/MCF7STARD3_siMOSPD2/20240527_MCF7STARD3_siM2_6_w2SPI 561 mCherry.TIF
- Figure 5-1/B-1/MCF7STARD3_siMOSPD2/20240527_MCF7STARD3_siM2_6_w3SPI 405 DAPI.TIF
