# Supplementary material for: STARD3 regulates lysosome positioning and contacts via a GSK3-controlled phosphorylation switch
Source: EMBO J. 2026 Feb 25;45(7):2239–77. doi: 10.1038/s44318-026-00705-3 (PMC13044316; doi:10.1038/s44318-026-00705-3)
Supplement: Supplementary file 13 — Source data Fig. 5-2 [file 44318_2026_705_MOESM13_ESM.zip]

Archive with 31 entries (25 files):
- Figure 5-2/
- Figure 5-2/B-2/
- Figure 5-2/B-2/MCF7STARD3_siVAPA/
- Figure 5-2/B-2/MCF7STARD3_siVAPA/20240528_MCF7STARD3_siVAPA_8.nd
- Figure 5-2/B-2/MCF7STARD3_siVAPA/20240528_MCF7STARD3_siVAPA_8_SR.nd
- Figure 5-2/B-2/MCF7STARD3_siVAPA/20240528_MCF7STARD3_siVAPA_8_SR_w1SPI 491 GFP.TIF
- Figure 5-2/B-2/MCF7STARD3_siVAPA/20240528_MCF7STARD3_siVAPA_8_SR_w2SPI 561 mCherry.TIF
- Figure 5-2/B-2/MCF7STARD3_siVAPA/20240528_MCF7STARD3_siVAPA_8_SR_w3SPI 405 DAPI.TIF
- Figure 5-2/B-2/MCF7STARD3_siVAPA/20240528_MCF7STARD3_siVAPA_8_w1SPI 491 GFP.TIF
- Figure 5-2/B-2/MCF7STARD3_siVAPA/20240528_MCF7STARD3_siVAPA_8_w2SPI 561 mCherry.TIF
- Figure 5-2/B-2/MCF7STARD3_siVAPA/20240528_MCF7STARD3_siVAPA_8_w3SPI 405 DAPI.TIF
- Figure 5-2/B-2/MCF7STARD3_siVAPAVAPBMOSPD2/
- Figure 5-2/B-2/MCF7STARD3_siVAPAVAPBMOSPD2/20240527_MCF7STARD3_si3VAPs_8.nd
- Figure 5-2/B-2/MCF7STARD3_siVAPAVAPBMOSPD2/20240527_MCF7STARD3_si3VAPs_8_SR.nd
- Figure 5-2/B-2/MCF7STARD3_siVAPAVAPBMOSPD2/20240527_MCF7STARD3_si3VAPs_8_SR_w1SPI 491 GFP.TIF
- Figure 5-2/B-2/MCF7STARD3_siVAPAVAPBMOSPD2/20240527_MCF7STARD3_si3VAPs_8_SR_w2SPI 561 mCherry.TIF
- Figure 5-2/B-2/MCF7STARD3_siVAPAVAPBMOSPD2/20240527_MCF7STARD3_si3VAPs_8_SR_w3SPI 405 DAPI.TIF
- Figure 5-2/B-2/MCF7STARD3_siVAPAVAPBMOSPD2/20240527_MCF7STARD3_si3VAPs_8_w1SPI 491 GFP.TIF
- Figure 5-2/B-2/MCF7STARD3_siVAPAVAPBMOSPD2/20240527_MCF7STARD3_si3VAPs_8_w2SPI 561 mCherry.TIF
- Figure 5-2/B-2/MCF7STARD3_siVAPAVAPBMOSPD2/20240527_MCF7STARD3_si3VAPs_8_w3SPI 405 DAPI.TIF
- Figure 5-2/B-2/MCF7STARD3_siVAPB/
- Figure 5-2/B-2/MCF7STARD3_siVAPB/20240527_MCF7STARD3_siVAPB_18.nd
- Figure 5-2/B-2/MCF7STARD3_siVAPB/20240527_MCF7STARD3_siVAPB_18_SR.nd
- Figure 5-2/B-2/MCF7STARD3_siVAPB/20240527_MCF7STARD3_siVAPB_18_SR_w1SPI 491 GFP.TIF
- Figure 5-2/B-2/MCF7STARD3_siVAPB/20240527_MCF7STARD3_siVAPB_18_SR_w2SPI 561 mCherry.TIF
- Figure 5-2/B-2/MCF7STARD3_siVAPB/20240527_MCF7STARD3_siVAPB_18_SR_w3SPI 405 DAPI.TIF
- Figure 5-2/B-2/MCF7STARD3_siVAPB/20240527_MCF7STARD3_siVAPB_18_w1SPI 491 GFP.TIF
- Figure 5-2/B-2/MCF7STARD3_siVAPB/20240527_MCF7STARD3_siVAPB_18_w2SPI 561 mCherry.TIF
- Figure 5-2/B-2/MCF7STARD3_siVAPB/20240527_MCF7STARD3_siVAPB_18_w3SPI 405 DAPI.TIF
- Figure 5-2/D/
- Figure 5-2/D/C1-Image 9_SIM2.tif
