# Supplementary material for: STARD3 regulates lysosome positioning and contacts via a GSK3-controlled phosphorylation switch
Source: EMBO J. 2026 Feb 25;45(7):2239–77. doi: 10.1038/s44318-026-00705-3 (PMC13044316; doi:10.1038/s44318-026-00705-3)
Supplement: Supplementary file 14 — Source data Fig. 6-1 [file 44318_2026_705_MOESM14_ESM.zip]

Archive with 61 entries (48 files):
- Figure 6-1/
- Figure 6-1/B/
- Figure 6-1/B/STARD3WT_CHIR99021/
- Figure 6-1/B/STARD3WT_CHIR99021/20220308_MCF7_STARD3-CD63_GSK3i-2.nd
- Figure 6-1/B/STARD3WT_CHIR99021/20220308_MCF7_STARD3-CD63_GSK3i-2_SR.nd
- Figure 6-1/B/STARD3WT_CHIR99021/20220308_MCF7_STARD3-CD63_GSK3i-2_SR_w1SPI 491 GFP.TIF
- Figure 6-1/B/STARD3WT_CHIR99021/20220308_MCF7_STARD3-CD63_GSK3i-2_SR_w2SPI 405 DAPI.TIF
- Figure 6-1/B/STARD3WT_CHIR99021/20220308_MCF7_STARD3-CD63_GSK3i-2_w1SPI 491 GFP.TIF
- Figure 6-1/B/STARD3WT_CHIR99021/20220308_MCF7_STARD3-CD63_GSK3i-2_w2SPI 405 DAPI.TIF
- Figure 6-1/B/STARD3WT_NT/
- Figure 6-1/B/STARD3WT_NT/20220308_MCF7_STARD3-CD63_WT-3.nd
- Figure 6-1/B/STARD3WT_NT/20220308_MCF7_STARD3-CD63_WT-3_SR.nd
- Figure 6-1/B/STARD3WT_NT/20220308_MCF7_STARD3-CD63_WT-3_SR_w1SPI 491 GFP.TIF
- Figure 6-1/B/STARD3WT_NT/20220308_MCF7_STARD3-CD63_WT-3_SR_w2SPI 405 DAPI.TIF
- Figure 6-1/B/STARD3WT_NT/20220308_MCF7_STARD3-CD63_WT-3_w1SPI 491 GFP.TIF
- Figure 6-1/B/STARD3WT_NT/20220308_MCF7_STARD3-CD63_WT-3_w2SPI 405 DAPI.TIF
- Figure 6-1/C/
- Figure 6-1/C/STARD3S209A_CHIR99021/
- Figure 6-1/C/STARD3S209A_CHIR99021/20220610_STARD3S209A_GSK3i_5.nd
- Figure 6-1/C/STARD3S209A_CHIR99021/20220610_STARD3S209A_GSK3i_5_SR.nd
- Figure 6-1/C/STARD3S209A_CHIR99021/20220610_STARD3S209A_GSK3i_5_SR_w1SPI 491 GFP.TIF
- Figure 6-1/C/STARD3S209A_CHIR99021/20220610_STARD3S209A_GSK3i_5_SR_w2SPI 405 DAPI.TIF
- Figure 6-1/C/STARD3S209A_CHIR99021/20220610_STARD3S209A_GSK3i_5_w1SPI 491 GFP.TIF
- Figure 6-1/C/STARD3S209A_CHIR99021/20220610_STARD3S209A_GSK3i_5_w2SPI 405 DAPI.TIF
- Figure 6-1/C/STARD3S209A_NT/
- Figure 6-1/C/STARD3S209A_NT/20220610_STARD3S209A_NT_2.nd
- Figure 6-1/C/STARD3S209A_NT/20220610_STARD3S209A_NT_2_SR.nd
- Figure 6-1/C/STARD3S209A_NT/20220610_STARD3S209A_NT_2_SR_w1SPI 491 GFP.TIF
- Figure 6-1/C/STARD3S209A_NT/20220610_STARD3S209A_NT_2_SR_w2SPI 405 DAPI.TIF
- Figure 6-1/C/STARD3S209A_NT/20220610_STARD3S209A_NT_2_w1SPI 491 GFP.TIF
- Figure 6-1/C/STARD3S209A_NT/20220610_STARD3S209A_NT_2_w2SPI 405 DAPI.TIF
- Figure 6-1/D/
- Figure 6-1/D/STARD3_SDPA_CHIR99021/
- Figure 6-1/D/STARD3_SDPA_CHIR99021/20220509_MCF7_STARD3DPDA_LAMPmch_GSK3i_2.nd
- Figure 6-1/D/STARD3_SDPA_CHIR99021/20220509_MCF7_STARD3DPDA_LAMPmch_GSK3i_2_SR.nd
- Figure 6-1/D/STARD3_SDPA_CHIR99021/20220509_MCF7_STARD3DPDA_LAMPmch_GSK3i_2_SR_w1SPI 491 GFP.TIF
- Figure 6-1/D/STARD3_SDPA_CHIR99021/20220509_MCF7_STARD3DPDA_LAMPmch_GSK3i_2_SR_w2SPI 405 DAPI.TIF
- Figure 6-1/D/STARD3_SDPA_CHIR99021/20220509_MCF7_STARD3DPDA_LAMPmch_GSK3i_2_w1SPI 491 GFP.TIF
- Figure 6-1/D/STARD3_SDPA_CHIR99021/20220509_MCF7_STARD3DPDA_LAMPmch_GSK3i_2_w2SPI 405 DAPI.TIF
- Figure 6-1/D/STARD3_SDPA_NT/
- Figure 6-1/D/STARD3_SDPA_NT/20220509_MCF7_STARD3DPDA_LAMPmch_NT_1.nd
- Figure 6-1/D/STARD3_SDPA_NT/20220509_MCF7_STARD3DPDA_LAMPmch_NT_1_SR.nd
- Figure 6-1/D/STARD3_SDPA_NT/20220509_MCF7_STARD3DPDA_LAMPmch_NT_1_SR_w1SPI 491 GFP.TIF
- Figure 6-1/D/STARD3_SDPA_NT/20220509_MCF7_STARD3DPDA_LAMPmch_NT_1_SR_w2SPI 405 DAPI.TIF
- Figure 6-1/D/STARD3_SDPA_NT/20220509_MCF7_STARD3DPDA_LAMPmch_NT_1_w1SPI 491 GFP.TIF
- Figure 6-1/D/STARD3_SDPA_NT/20220509_MCF7_STARD3DPDA_LAMPmch_NT_1_w2SPI 405 DAPI.TIF
- Figure 6-1/E/
- Figure 6-1/E/STARD3deltaSTART_CHIR99021/
- Figure 6-1/E/STARD3deltaSTART_CHIR99021/20220805_MCF7STARD3deltaSTART_GSK3i_2.nd
- Figure 6-1/E/STARD3deltaSTART_CHIR99021/20220805_MCF7STARD3deltaSTART_GSK3i_2_SR.nd
- Figure 6-1/E/STARD3deltaSTART_CHIR99021/20220805_MCF7STARD3deltaSTART_GSK3i_2_SR_w1SPI 491 GFP.TIF
- Figure 6-1/E/STARD3deltaSTART_CHIR99021/20220805_MCF7STARD3deltaSTART_GSK3i_2_SR_w2SPI 405 DAPI.TIF
- Figure 6-1/E/STARD3deltaSTART_CHIR99021/20220805_MCF7STARD3deltaSTART_GSK3i_2_w1SPI 491 GFP.TIF
- Figure 6-1/E/STARD3deltaSTART_CHIR99021/20220805_MCF7STARD3deltaSTART_GSK3i_2_w2SPI 405 DAPI.TIF
- Figure 6-1/E/STARD3deltaSTART_NT/
- Figure 6-1/E/STARD3deltaSTART_NT/20220805_MCF7STARD3deltaSTART_NT_7.nd
- Figure 6-1/E/STARD3deltaSTART_NT/20220805_MCF7STARD3deltaSTART_NT_7_SR.nd
- Figure 6-1/E/STARD3deltaSTART_NT/20220805_MCF7STARD3deltaSTART_NT_7_SR_w1SPI 491 GFP.TIF
- Figure 6-1/E/STARD3deltaSTART_NT/20220805_MCF7STARD3deltaSTART_NT_7_SR_w2SPI 405 DAPI.TIF
- Figure 6-1/E/STARD3deltaSTART_NT/20220805_MCF7STARD3deltaSTART_NT_7_w1SPI 491 GFP.TIF
- Figure 6-1/E/STARD3deltaSTART_NT/20220805_MCF7STARD3deltaSTART_NT_7_w2SPI 405 DAPI.TIF
