# Supplementary material for: STARD3 regulates lysosome positioning and contacts via a GSK3-controlled phosphorylation switch
Source: EMBO J. 2026 Feb 25;45(7):2239–77. doi: 10.1038/s44318-026-00705-3 (PMC13044316; doi:10.1038/s44318-026-00705-3)
Supplement: Supplementary file 15 — Source data Fig. 6-2 [file 44318_2026_705_MOESM15_ESM.zip]

Archive with 50 entries (40 files):
- Figure 6-2/
- Figure 6-2/H/
- Figure 6-2/H/STARD3NL_CHIR99021/
- Figure 6-2/H/STARD3NL_CHIR99021/20220728_MCF7STDAR3NL_GSK3i_2.nd
- Figure 6-2/H/STARD3NL_CHIR99021/20220728_MCF7STDAR3NL_GSK3i_2_SR.nd
- Figure 6-2/H/STARD3NL_CHIR99021/20220728_MCF7STDAR3NL_GSK3i_2_SR_w1SPI 491 GFP.TIF
- Figure 6-2/H/STARD3NL_CHIR99021/20220728_MCF7STDAR3NL_GSK3i_2_SR_w2SPI 405 DAPI.TIF
- Figure 6-2/H/STARD3NL_CHIR99021/20220728_MCF7STDAR3NL_GSK3i_2_w1SPI 491 GFP.TIF
- Figure 6-2/H/STARD3NL_CHIR99021/20220728_MCF7STDAR3NL_GSK3i_2_w2SPI 405 DAPI.TIF
- Figure 6-2/H/STARD3NL_NT/
- Figure 6-2/H/STARD3NL_NT/20220805_MCF7STARD3NL_NT_9.nd
- Figure 6-2/H/STARD3NL_NT/20220805_MCF7STARD3NL_NT_9_SR.nd
- Figure 6-2/H/STARD3NL_NT/20220805_MCF7STARD3NL_NT_9_SR_w1SPI 491 GFP.TIF
- Figure 6-2/H/STARD3NL_NT/20220805_MCF7STARD3NL_NT_9_SR_w2SPI 405 DAPI.TIF
- Figure 6-2/H/STARD3NL_NT/20220805_MCF7STARD3NL_NT_9_w1SPI 491 GFP.TIF
- Figure 6-2/H/STARD3NL_NT/20220805_MCF7STARD3NL_NT_9_w2SPI 405 DAPI.TIF
- Figure 6-2/I/
- Figure 6-2/I/STARD3NL_deltaFFAT_CHIR99021/
- Figure 6-2/I/STARD3NL_deltaFFAT_CHIR99021/20220823_STARD3NLdeltaFFAT_GSK3i_2.nd
- Figure 6-2/I/STARD3NL_deltaFFAT_CHIR99021/20220823_STARD3NLdeltaFFAT_GSK3i_2_SR.nd
- Figure 6-2/I/STARD3NL_deltaFFAT_CHIR99021/20220823_STARD3NLdeltaFFAT_GSK3i_2_SR_w1SPI 491 GFP.TIF
- Figure 6-2/I/STARD3NL_deltaFFAT_CHIR99021/20220823_STARD3NLdeltaFFAT_GSK3i_2_SR_w2SPI 405 DAPI.TIF
- Figure 6-2/I/STARD3NL_deltaFFAT_CHIR99021/20220823_STARD3NLdeltaFFAT_GSK3i_2_w1SPI 491 GFP.TIF
- Figure 6-2/I/STARD3NL_deltaFFAT_CHIR99021/20220823_STARD3NLdeltaFFAT_GSK3i_2_w2SPI 405 DAPI.TIF
- Figure 6-2/I/STARD3NL_deltaFFAT_NT/
- Figure 6-2/I/STARD3NL_deltaFFAT_NT/20220823_STARD3NLdeltaFFAT_NT_5.nd
- Figure 6-2/I/STARD3NL_deltaFFAT_NT/20220823_STARD3NLdeltaFFAT_NT_5_SR.nd
- Figure 6-2/I/STARD3NL_deltaFFAT_NT/20220823_STARD3NLdeltaFFAT_NT_5_SR_w1SPI 491 GFP.TIF
- Figure 6-2/I/STARD3NL_deltaFFAT_NT/20220823_STARD3NLdeltaFFAT_NT_5_SR_w2SPI 405 DAPI.TIF
- Figure 6-2/I/STARD3NL_deltaFFAT_NT/20220823_STARD3NLdeltaFFAT_NT_5_w1SPI 491 GFP.TIF
- Figure 6-2/I/STARD3NL_deltaFFAT_NT/20220823_STARD3NLdeltaFFAT_NT_5_w2SPI 405 DAPI.TIF
- Figure 6-2/J/
- Figure 6-2/J/STARD3NL-START_CHIR99021/
- Figure 6-2/J/STARD3NL-START_CHIR99021/20220825_STARD3NLSTART_GSK3i_3.nd
- Figure 6-2/J/STARD3NL-START_CHIR99021/20220825_STARD3NLSTART_GSK3i_3_SR.nd
- Figure 6-2/J/STARD3NL-START_CHIR99021/20220825_STARD3NLSTART_GSK3i_3_SR_w1SPI 491 GFP.TIF
- Figure 6-2/J/STARD3NL-START_CHIR99021/20220825_STARD3NLSTART_GSK3i_3_SR_w2SPI 561 mCherry.TIF
- Figure 6-2/J/STARD3NL-START_CHIR99021/20220825_STARD3NLSTART_GSK3i_3_SR_w3SPI 405 DAPI.TIF
- Figure 6-2/J/STARD3NL-START_CHIR99021/20220825_STARD3NLSTART_GSK3i_3_w1SPI 491 GFP.TIF
- Figure 6-2/J/STARD3NL-START_CHIR99021/20220825_STARD3NLSTART_GSK3i_3_w2SPI 561 mCherry.TIF
- Figure 6-2/J/STARD3NL-START_CHIR99021/20220825_STARD3NLSTART_GSK3i_3_w3SPI 405 DAPI.TIF
- Figure 6-2/J/STARD3NL-START_NT/
- Figure 6-2/J/STARD3NL-START_NT/20220825_STARD3NLSTART_NT_2.nd
- Figure 6-2/J/STARD3NL-START_NT/20220825_STARD3NLSTART_NT_2_SR.nd
- Figure 6-2/J/STARD3NL-START_NT/20220825_STARD3NLSTART_NT_2_SR_w1SPI 491 GFP.TIF
- Figure 6-2/J/STARD3NL-START_NT/20220825_STARD3NLSTART_NT_2_SR_w2SPI 561 mCherry.TIF
- Figure 6-2/J/STARD3NL-START_NT/20220825_STARD3NLSTART_NT_2_SR_w3SPI 405 DAPI.TIF
- Figure 6-2/J/STARD3NL-START_NT/20220825_STARD3NLSTART_NT_2_w1SPI 491 GFP.TIF
- Figure 6-2/J/STARD3NL-START_NT/20220825_STARD3NLSTART_NT_2_w2SPI 561 mCherry.TIF
- Figure 6-2/J/STARD3NL-START_NT/20220825_STARD3NLSTART_NT_2_w3SPI 405 DAPI.TIF
