# Supplementary material for: STARD3 regulates lysosome positioning and contacts via a GSK3-controlled phosphorylation switch
Source: EMBO J. 2026 Feb 25;45(7):2239–77. doi: 10.1038/s44318-026-00705-3 (PMC13044316; doi:10.1038/s44318-026-00705-3)
Supplement: Supplementary file 16 — Source data Fig. 6-3 [file 44318_2026_705_MOESM16_ESM.zip]

Archive with 39 entries (32 files):
- Figure 6-3/
- Figure 6-3/M/
- Figure 6-3/M/TMEM192-START_CHIR99021/
- Figure 6-3/M/TMEM192-START_CHIR99021/20250228_MCF7STARD3TMEMS209ASTART_CHIR_1.nd
- Figure 6-3/M/TMEM192-START_CHIR99021/20250228_MCF7STARD3TMEMS209ASTART_CHIR_1_SR.nd
- Figure 6-3/M/TMEM192-START_CHIR99021/20250228_MCF7STARD3TMEMS209ASTART_CHIR_1_SR_w1SPI 491 GFP.TIF
- Figure 6-3/M/TMEM192-START_CHIR99021/20250228_MCF7STARD3TMEMS209ASTART_CHIR_1_SR_w2SPI 561 mCherry.TIF
- Figure 6-3/M/TMEM192-START_CHIR99021/20250228_MCF7STARD3TMEMS209ASTART_CHIR_1_SR_w3SPI 405 DAPI.TIF
- Figure 6-3/M/TMEM192-START_CHIR99021/20250228_MCF7STARD3TMEMS209ASTART_CHIR_1_w1SPI 491 GFP.TIF
- Figure 6-3/M/TMEM192-START_CHIR99021/20250228_MCF7STARD3TMEMS209ASTART_CHIR_1_w2SPI 561 mCherry.TIF
- Figure 6-3/M/TMEM192-START_CHIR99021/20250228_MCF7STARD3TMEMS209ASTART_CHIR_1_w3SPI 405 DAPI.TIF
- Figure 6-3/M/TMEM192-START_NT/
- Figure 6-3/M/TMEM192-START_NT/20250210_STARD3TMEM_NT_3.nd
- Figure 6-3/M/TMEM192-START_NT/20250210_STARD3TMEM_NT_3_SR.nd
- Figure 6-3/M/TMEM192-START_NT/20250210_STARD3TMEM_NT_3_SR_w1SPI 491 GFP.TIF
- Figure 6-3/M/TMEM192-START_NT/20250210_STARD3TMEM_NT_3_SR_w2SPI 561 mCherry.TIF
- Figure 6-3/M/TMEM192-START_NT/20250210_STARD3TMEM_NT_3_SR_w3SPI 405 DAPI.TIF
- Figure 6-3/M/TMEM192-START_NT/20250210_STARD3TMEM_NT_3_w1SPI 491 GFP.TIF
- Figure 6-3/M/TMEM192-START_NT/20250210_STARD3TMEM_NT_3_w2SPI 561 mCherry.TIF
- Figure 6-3/M/TMEM192-START_NT/20250210_STARD3TMEM_NT_3_w3SPI 405 DAPI.TIF
- Figure 6-3/N/
- Figure 6-3/N/Lyso-START_CHIR99021/
- Figure 6-3/N/Lyso-START_CHIR99021/20250228_MCF7STARD3LAMTOR_CHIR_5.nd
- Figure 6-3/N/Lyso-START_CHIR99021/20250228_MCF7STARD3LAMTOR_CHIR_5_SR.nd
- Figure 6-3/N/Lyso-START_CHIR99021/20250228_MCF7STARD3LAMTOR_CHIR_5_SR_w1SPI 491 GFP.tif
- Figure 6-3/N/Lyso-START_CHIR99021/20250228_MCF7STARD3LAMTOR_CHIR_5_SR_w2SPI 561 mCherry.tif
- Figure 6-3/N/Lyso-START_CHIR99021/20250228_MCF7STARD3LAMTOR_CHIR_5_SR_w3SPI 405 DAPI.TIF
- Figure 6-3/N/Lyso-START_CHIR99021/20250228_MCF7STARD3LAMTOR_CHIR_5_w1SPI 491 GFP.TIF
- Figure 6-3/N/Lyso-START_CHIR99021/20250228_MCF7STARD3LAMTOR_CHIR_5_w2SPI 561 mCherry.TIF
- Figure 6-3/N/Lyso-START_CHIR99021/20250228_MCF7STARD3LAMTOR_CHIR_5_w3SPI 405 DAPI.TIF
- Figure 6-3/N/Lyso-START_NT/
- Figure 6-3/N/Lyso-START_NT/20250210_LAMTORSTART605_NT_4.nd
- Figure 6-3/N/Lyso-START_NT/20250210_LAMTORSTART605_NT_4_SR.nd
- Figure 6-3/N/Lyso-START_NT/20250210_LAMTORSTART605_NT_4_SR_w1SPI 491 GFP.TIF
- Figure 6-3/N/Lyso-START_NT/20250210_LAMTORSTART605_NT_4_SR_w2SPI 561 mCherry.TIF
- Figure 6-3/N/Lyso-START_NT/20250210_LAMTORSTART605_NT_4_SR_w3SPI 405 DAPI.TIF
- Figure 6-3/N/Lyso-START_NT/20250210_LAMTORSTART605_NT_4_w1SPI 491 GFP.TIF
- Figure 6-3/N/Lyso-START_NT/20250210_LAMTORSTART605_NT_4_w2SPI 561 mCherry.TIF
- Figure 6-3/N/Lyso-START_NT/20250210_LAMTORSTART605_NT_4_w3SPI 405 DAPI.TIF
