# Supplementary material for: STARD3 regulates lysosome positioning and contacts via a GSK3-controlled phosphorylation switch
Source: EMBO J. 2026 Feb 25;45(7):2239–77. doi: 10.1038/s44318-026-00705-3 (PMC13044316; doi:10.1038/s44318-026-00705-3)
Supplement: Supplementary file 17 — Source data Fig. 7 [file 44318_2026_705_MOESM17_ESM.zip]

Archive with 48 entries (31 files):
- Figure 7/
- Figure 7/A/
- Figure 7/A/cSTD3-flottation.xlsx
- Figure 7/B/
- Figure 7/B/cSTD3-flottation.xlsx
- Figure 7/D/
- Figure 7/D/PC_MSP/
- Figure 7/D/PC_MSP/20230208_LipoPC_MSP_1.nd
- Figure 7/D/PC_MSP/20230208_LipoPC_MSP_1_w1SPI 491 GFP.TIF
- Figure 7/D/PC_MSP/20230208_LipoPC_MSP_1_w2TRANS.TIF
- Figure 7/D/PC_noprot/
- Figure 7/D/PC_noprot/20230208_LipoPC_noProt_1.nd
- Figure 7/D/PC_noprot/20230208_LipoPC_noProt_1_w1SPI 491 GFP.TIF
- Figure 7/D/PC_noprot/20230208_LipoPC_noProt_1_w2TRANS.TIF
- Figure 7/D/PC_STARTWT/
- Figure 7/D/PC_STARTWT/20230208_LipoPC_STARD3WT_1.nd
- Figure 7/D/PC_STARTWT/20230208_LipoPC_STARD3WT_1_w1SPI 491 GFP.TIF
- Figure 7/D/PC_STARTWT/20230208_LipoPC_STARD3WT_1_w2TRANS.TIF
- Figure 7/E/
- Figure 7/E/PCPS_MSP/
- Figure 7/E/PCPS_MSP/20230208_LipoPCPS_MSP_3.nd
- Figure 7/E/PCPS_MSP/20230208_LipoPCPS_MSP_3_w1SPI 491 GFP.TIF
- Figure 7/E/PCPS_MSP/20230208_LipoPCPS_MSP_3_w2TRANS.TIF
- Figure 7/E/PCPS_noprot/
- Figure 7/E/PCPS_noprot/20230208_LipoPCPS_NoProt_3.nd
- Figure 7/E/PCPS_noprot/20230208_LipoPCPS_NoProt_3_w1SPI 491 GFP.TIF
- Figure 7/E/PCPS_noprot/20230208_LipoPCPS_NoProt_3_w2TRANS.TIF
- Figure 7/E/PCPS_STARTWT/
- Figure 7/E/PCPS_STARTWT/20230208_LipoPCPS_STARD3WT_1.nd
- Figure 7/E/PCPS_STARTWT/20230208_LipoPCPS_STARD3WT_1_w1SPI 491 GFP.TIF
- Figure 7/E/PCPS_STARTWT/20230208_LipoPCPS_STARD3WT_1_w2TRANS.TIF
- Figure 7/F/
- Figure 7/F/cSTD3 DLS.xlsx
- Figure 7/G/
- Figure 7/G/PCPS_noProt/
- Figure 7/G/PCPS_noProt/20250205_STARTnoProt_2.nd
- Figure 7/G/PCPS_noProt/20250205_STARTnoProt_2_w1SPI 491 GFP.TIF
- Figure 7/G/PCPS_noProt/20250205_STARTnoProt_2_w2TRANS.TIF
- Figure 7/G/PCPS_STARTKDKD/
- Figure 7/G/PCPS_STARTKDKD/20250205_STARTK2D2t_5.nd
- Figure 7/G/PCPS_STARTKDKD/20250205_STARTK2D2t_5_w1SPI 491 GFP.TIF
- Figure 7/G/PCPS_STARTKDKD/20250205_STARTK2D2t_5_w2TRANS.TIF
- Figure 7/G/PCPS_STARTWT/
- Figure 7/G/PCPS_STARTWT/20250205_STARTWT_6.nd
- Figure 7/G/PCPS_STARTWT/20250205_STARTWT_6_w1SPI 491 GFP.TIF
- Figure 7/G/PCPS_STARTWT/20250205_STARTWT_6_w2TRANS.TIF
- Figure 7/H/
- Figure 7/H/cSTD3 DLS.xlsx
