# Supplementary material for: STARD3 regulates lysosome positioning and contacts via a GSK3-controlled phosphorylation switch
Source: EMBO J. 2026 Feb 25;45(7):2239–77. doi: 10.1038/s44318-026-00705-3 (PMC13044316; doi:10.1038/s44318-026-00705-3)
Supplement: Supplementary file 17 — Source data Fig. 7 [file 44318_2026_705_MOESM17_ESM.zip › Figure 7/A/cSTD3-flottation.xlsx]

## Sheet: 7-A
	cSTD3_DOPC only				cSTD3_(+3mol% MPB-PE)				cSTD3_(+30mol% DOPS)				cSTD3_(+3mol% MPB-PE +30mol% DOPS)
% binding	3.35	13.64	5.95	13.89	39.17	53.75	50.5	65.61	20.77	23.46	6.71	18.74	68.42	57.03	67.81	76.41
