# Supplementary material for: STARD3 regulates lysosome positioning and contacts via a GSK3-controlled phosphorylation switch
Source: EMBO J. 2026 Feb 25;45(7):2239–77. doi: 10.1038/s44318-026-00705-3 (PMC13044316; doi:10.1038/s44318-026-00705-3)
Supplement: Supplementary file 17 — Source data Fig. 7 [file 44318_2026_705_MOESM17_ESM.zip › Figure 7/B/cSTD3-flottation.xlsx]

## Sheet: 7-B
	cSTD3 KD/KD_DOPC only				cSTD3 KD/KD_(+3mol% MPB-PE)				cSTD3 KD/KD_(+30mol% DOPS)				cSTD3 KD/KD_(+3mol% MPB-PE +30mol% DOPS)
% binding	7.56	6.12764	20.3	11.87	31.23	51.3132	54.54	59.52	9.19	25.4519	0.81	9.35	72.08	68.5629	65.73	74.7
