# Supplementary material for: STARD3 regulates lysosome positioning and contacts via a GSK3-controlled phosphorylation switch
Source: EMBO J. 2026 Feb 25;45(7):2239–77. doi: 10.1038/s44318-026-00705-3 (PMC13044316; doi:10.1038/s44318-026-00705-3)
Supplement: Supplementary file 17 — Source data Fig. 7 [file 44318_2026_705_MOESM17_ESM.zip › Figure 7/D/PC_STARTWT/20230208_LipoPC_STARD3WT_1.nd]

"NDInfoFile", Version 2.0
"Description", Multi Dimensions Experiment
"StartTime1", 20230208 10:49:18
"DoTimelapse", FALSE
"NTimePoints", 1
"DoStage", FALSE
"DoWave", TRUE
"NWavelengths", 2
"WaveName1", "SPI 491 GFP"
"WaveDoZ1", TRUE
"WaveName2", "TRANS"
"WaveDoZ2", TRUE
"DoZSeries", FALSE
"WaveInFileName", TRUE
"NEvents", 0
"EndFile"
