# Supplementary material for: STARD3 regulates lysosome positioning and contacts via a GSK3-controlled phosphorylation switch
Source: EMBO J. 2026 Feb 25;45(7):2239–77. doi: 10.1038/s44318-026-00705-3 (PMC13044316; doi:10.1038/s44318-026-00705-3)
Supplement: Supplementary file 17 — Source data Fig. 7 [file 44318_2026_705_MOESM17_ESM.zip › Figure 7/F/cSTD3 DLS.xlsx]

## Sheet: 7F top
	DOPC only						(+3 mol% MPB-PE)						(+3 mol% MPB-PE + 30mol% DOPS)						(+30mol% DOPS)
Time (min)	Rh (nm)	Rh+Polydispersity	Rh-Polydispersity			Time (min)	Rh (nm)	Rh + Polydispersity	Rh-Polydispersity			Time (min)	Rh (nm)	Rh (nm) + Polydispersity	Rh (nm)-Polydispersity			Time (min)	Rh (nm)	Rh (nm) + Polydispersity	Rh (nm)-Polydispersity
0.166667	120.4	187.5	53.3			0.166667	113.1	175.8	50.4			0.166667	93.5	122.8	64.2			0.166667	95.1	104.2	86
0.333333	117.4	148.2	86.6			0.333333	118.4	145.6	91.2			0.333333	91.9	109.8	74			0.333333	95.1	126.7	63.5
0.5	114.6	150.4	78.8			0.5	113	143.1	82.9			0.5	85.8	90.4	81.2			0.5
0.666667	113.7	131.3	96.1			0.666667	113.7	144.8	82.6			0.666667	92.9	93.1	92.7			0.666667
0.833333	120	180.7	59.3			0.833333	113.7	145.4	82			0.833333	91	111.9	70.1			0.833333
1	115.9	156.8	75			1	114.4	162.4	66.4			1	83.9	91.2	76.6			1	97	132.4	61.6
1.16667	110.2	112.4	108			1.16667	109.8	122.3	97.3			1.16667	86.8	86.9	86.7			1.16667	93.8	118	69.6
1.335	130.8	176	85.6			1.335	111.2	138.6	83.8			1.335	84.9	97.4	72.4			1.335	87.5	97.9	77.1
1.50167	128.1	157.2	99			1.50167	104.3	150.8	57.8			1.50167	87.4	113.8	61			1.50167	94.6	134.4	54.8
1.66833	128.3	158.8	97.8			1.66833	109.3	145.6	73			1.66833	85.8	109.1	62.5			1.66833	99.9	108.5	91.3
1.835	125.7	198.9	52.5			1.835	104.9	143.2	66.6			1.835	88.9	110.7	67.1			1.835	92.9	95.9	89.9
2.00167	122.9	168.4	77.4			2.00167	110.6	143.1	78.1			2.00167	85.5	90.8	80.2			2.00167	97	124	70
2.16833						2.16833						2.16833						2.16833
2.335	0.9	0.9	0.9			2.335	0.9	0.9	0.9			2.335	0.4	0.4	0.4			2.335	0.3	0.4	0.2
2.50167	0.3	0.3	0.3			2.50167	0.2	0.7	-0.3			2.50167	0.7	0.7	0.7			2.50167	1	1	1
2.66833	0.2	0.3	0.1			2.66833	0.6	0.9	0.3			2.66833	0.3	0.5	0.1			2.66833	1.4	2.7	0.1
2.835						2.835	0.3	0.3	0.3			2.835	0.5	0.5	0.5			2.835
3.00167	108.9	137	80.8			3.00167						3.00167						3.00167
3.17	117.9	122.1	113.7			3.17	110.2	116.1	104.3			3.17	85.5	135.9	35.1			3.17	102.8	119.2	86.4
3.33667	108	108.1	107.9			3.33667	112.5	153.5	71.5			3.33667	91.6	117.1	66.1			3.33667	93.5	119	68
3.50333	121.2	166	76.4			3.50333	111.5	127	96			3.50333	87.3	119.6	55			3.50333	99.6	145.3	53.9
3.67	116.4	158.8	74			3.67	118.1	139.7	96.5			3.67	91.8	141.3	42.3			3.67	91.2	93.1	89.3
3.83667	114.9	157	72.8			3.83667	113.3	164.7	61.9			3.83667	91.5	112.2	70.8			3.83667	95.7	130.8	60.6
4.00333	123.3	193.2	53.4			4.00333	112.8	157.5	68.1			4.00333	93.9	132.1	55.7			4.00333	98.3	115.2	81.4
4.17	119.7	180.3	59.1			4.17	111.9	164.7	59.1			4.17	90.7	120.8	60.6			4.17	94.4	140.8	48
4.33667	114.6	166.6	62.6			4.33667	109.5	149.4	69.6			4.33667	94.1	124.6	63.6			4.33667	97.4	108.5	86.3
4.50333	117.3	160.1	74.5			4.50333	104.8	128.4	81.2			4.50333	94.5	129.1	59.9			4.50333	98	120.3	75.7
4.67	119.1	163.1	75.1			4.67	108.9	152.6	65.2			4.67	90.4	105.3	75.5			4.67	93.5	93.6	93.4
4.83667	118.5	149.2	87.8			4.83667	111.2	124.4	98			4.83667	96.1	126.3	65.9			4.83667	99.3	138.8	59.8
5.00333	113.7	155.2	72.2			5.00333	111.8	119.6	104			5.00333	92.2	117.9	66.5			5.00333	99.4	121.9	76.9
5.17167	115.3	177.8	52.8			5.17167	107.9	121.7	94.1			5.17167	96.1	119.7	72.5			5.17167	93.9	107.5	80.3
5.33833	118	120.5	115.5			5.33833	111.8	143.2	80.4			5.33833	93.6	106.5	80.7			5.33833	94.8	94.9	94.7
5.505	117.1	160.7	73.5			5.505	107.4	138.2	76.6			5.505	85.6	118.6	52.6			5.505	92.1	117.8	66.4
5.67167	119	119.1	118.9			5.67167	104.2	116.1	92.3			5.67167	96.2	133.4	59			5.67167	94.4	118.1	70.7
5.83833	122.9	164.7	81.1			5.83833	110.9	172.9	48.9			5.83833	94.2	133.7	54.7			5.83833	96.1	106.2	86
6.005	124.5	152.7	96.3			6.005	113.7	155.5	71.9			6.005	92.3	115.9	68.7			6.005	99	127.1	70.9
6.17167	116.1	138.4	93.8			6.17167	114.3	140	88.6			6.17167	87.9	112.5	63.3			6.17167	91.5	124.9	58.1
6.33833	127.5	189	66			6.33833	106.2	121.1	91.3			6.33833	93.9	136	51.8			6.33833	93	111.1	74.9
6.505	118.6	165.9	71.3			6.505	110.6	126	95.2			6.505	89.4	97.1	81.7			6.505	92.8	93	92.6
6.67167	119.4	143.5	95.3			6.67167	110.8	146.3	75.3			6.67167	88.7	120.8	56.6			6.67167	102.3	139.9	64.7
6.83833	118.4	163.1	73.7			6.83833	108.7	125.1	92.3			6.83833	82.6	112.7	52.5			6.83833
7.005	119.8	153.2	86.4			7.005	109.5	119.8	99.2			7.005	85.2	101.6	68.8			7.005
7.17167	125	161.4	88.6			7.17167	116.5	169.9	63.1			7.17167	80.6	103.1	58.1			7.17167	97.1	119	75.2
7.34	114.8	154.3	75.3			7.34	108.8	140.6	77			7.34	84	102.9	65.1			7.34	95.1	116.3	73.9
7.50667						7.50667	116.8	185.7	47.9			7.50667	85.4	112.3	58.5			7.50667	95.8	127.3	64.3
7.67333	118.7	141.4	96			7.67333	107.8	119.5	96.1			7.67333	83.1	121.2	45			7.67333	96.7	121.7	71.7
7.84	112	137.2	86.8			7.84	104.7	132.7	76.7			7.84	84	84.1	83.9			7.84	92.2	113	71.4
8.00667	117.2	123.3	111.1			8.00667	108.6	135.3	81.9			8.00667	90.7	128.6	52.8			8.00667	93.2	94.4	92
8.17333	123.8	167.7	79.9			8.17333	115.3	158.2	72.4			8.17333	92.6	135.3	49.9			8.17333	94.4	131.2	57.6
8.34	124	169.2	78.8			8.34	110.8	110.9	110.7			8.34	92.3	147.6	37			8.34	94.7	104.2	85.2
8.50667	125.9	176	75.8			8.50667	114.6	152	77.2			8.50667	101.4	163.3	39.5			8.50667	105.2	159.7	50.7
8.67333	129	180.3	77.7			8.67333	109.9	141.1	78.7			8.67333	93.8	128.2	59.4			8.67333	101.9	124.9	78.9
8.84	122.8	154.5	91.1			8.84	106.9	129.6	84.2			8.84	98.9	128.5	69.3			8.84	92	96.9	87.1
9.00667	120.6	138.3	102.9			9.00667	114.7	141.7	87.7			9.00667	93.1	135.4	50.8			9.00667	91.8	120.4	63.2
9.175	118.8	123.3	114.3			9.175	114.5	146.4	82.6			9.175	85	127.9	42.1			9.175	84.3	84.4	84.2
9.34167	124	157.7	90.3			9.34167	115.2	179.1	51.3			9.34167	87.9	132.7	43.1			9.34167	96.1	98.9	93.3
9.50833	122.5	122.6	122.4			9.50833	110.9	148.2	73.6			9.50833	82.8	115.1	50.5			9.50833	97.1	119.5	74.7
9.675	121	191.9	50.1			9.675	112.3	144.6	80			9.675	86.4	129.3	43.5			9.675	96.8	112.3	81.3
9.84167	114.1	151.4	76.8			9.84167	110.5	145	76			9.84167	84.4	133.1	35.7			9.84167	97.6	119.6	75.6
10.0083	122.2	177.3	67.1			10.0083	116.6	184.6	48.6			10.0083	84.8	89.5	80.1			10.0083	93.2	105.5	80.9
10.175	120.7	165.1	76.3			10.175	106.6	129.3	83.9			10.175	84.4	115.2	53.6			10.175	91.8	91.9	91.7
10.3417	121.5	167.3	75.7			10.3417	114	146.1	81.9			10.3417	85.2	116.3	54.1			10.3417	94.4	107.7	81.1
10.5083	119	183.8	54.2			10.5083	107.3	140.7	73.9			10.5083	88.9	124.3	53.5			10.5083	96.6	118.3	74.9
10.675	116.9	134.8	99			10.675	104.2	124.3	84.1			10.675	93.9	115.1	72.7			10.675	96.6	126.7	66.5
10.8417	115.9	116.6	115.2			10.8417	115.5	183.6	47.4			10.8417	93.3	128.6	58			10.8417	94.7	98.6	90.8
11.0083	119.7	167.4	72			11.0083	116	190.7	41.3			11.0083	94.4	119	69.8			11.0083	93.3	126.6	60
11.1767	127.7	187.9	67.5			11.1767	109	119.6	98.4			11.1767	95.8	109.2	82.4			11.1767	96.9	106.1	87.7
11.3433	131.1	201.5	60.7			11.3433	102.3	102.4	102.2			11.3433	100.4	158.3	42.5			11.3433	97.3	136	58.6
11.51	120.3	163.6	77			11.51	107	107.1	106.9			11.51	106.2	157.8	54.6			11.51	97.3	130.6	64
11.6767	123.8	152.9	94.7			11.6767	110.2	143.2	77.2			11.6767	105	158.1	51.9			11.6767	91.5	97	86
11.8433	127.2	173.6	80.8			11.8433	106.9	142.7	71.1			11.8433	110.9	155.9	65.9			11.8433	94.6	108.2	81
12.01	120.4	151.5	89.3			12.01	109.2	130.3	88.1			12.01	109.4	159.8	59			12.01	93.6	114.7	72.5
12.1767	126.2	148.3	104.1			12.1767	119	173.1	64.9			12.1767	108.3	150	66.6			12.1767	91.7	117.3	66.1
12.3433	119.8	163.1	76.5			12.3433	106.4	106.5	106.3			12.3433	118	164.9	71.1			12.3433	98.6	153.2	44
12.51	121.9	130.4	113.4			12.51	117	133.4	100.6			12.51	108.4	167.6	49.2			12.51	97.6	142	53.2
12.6767	118.6	119	118.2			12.6767	106.2	139.6	72.8			12.6767	107.7	157.1	58.3			12.6767	97.9	155.6	40.2
12.8433	119.7	179.5	59.9			12.8433	108.4	172.7	44.1			12.8433	104	165.4	42.6			12.8433	96.9	97	96.8
13.01	119.8	155.7	83.9			13.01	119.9	165.1	74.7			13.01	112.4	151.2	73.6			13.01	93.1	109.1	77.1
13.1767	119.6	188.7	50.5			13.1767	107.2	125.8	88.6			13.1767						13.1767	97.2	126.7	67.7
13.345	120.2	165.9	74.5			13.345	105.6	124.6	86.6			13.345	121.1	203	39.2			13.345	89.3	121.5	57.1
13.5117	128.6	189	68.2			13.5117	108.7	142.9	74.5			13.5117	109.8	128.7	90.9			13.5117	99.3	123.7	74.9
13.6783	116.6	153.1	80.1			13.6783	110.7	139.3	82.1			13.6783	116.7	180.8	52.6			13.6783	95.4	97.3	93.5
13.845	119.8	189.9	49.7			13.845	110.4	136.1	84.7			13.845	108.8	141.3	76.3			13.845	92.4	113.9	70.9
14.0117	126.3	152.4	100.2			14.0117	114.8	157.6	72			14.0117	108.1	157.9	58.3			14.0117	99	123.9	74.1
14.1783	117.2	138.3	96.1			14.1783	106.5	160.2	52.8			14.1783	113.3	149.5	77.1			14.1783	89.9	90	89.8
14.345	111	137.4	84.6			14.345	116	158.7	73.3			14.345	109.3	174.7	43.9			14.345	93.3	120	66.6
14.5117	124.5	176.5	72.5			14.5117						14.5117	100	138.8	61.2			14.5117	95.5	112.7	78.3
14.6783	133.4	196.8	70			14.6783	109.8	124.1	95.5			14.6783						14.6783	100.1	131.3	68.9
14.845	116.4	116.5	116.3			14.845						14.845	111	151.7	70.3			14.845	91.9	125.4	58.4
15.0133	115.3	129.1	101.5			15.0133	110.3	142.5	78.1			15.0133	110.1	175.1	45.1			15.0133	98.2	128.8	67.6
15.18	132.2	221	43.4			15.18	114.8	156.7	72.9			15.18	113.1	179.7	46.5			15.18	93	96.5	89.5
15.3467	123.4	179	67.8			15.3467	112.1	137.4	86.8			15.3467	118.1	161.3	74.9			15.3467	95.8	130.7	60.9
15.5133	117.4	141.5	93.3			15.5133	108.5	132.9	84.1			15.5133	114.9	170.5	59.3			15.5133	92.3	136.8	47.8
15.68	113.5	165.6	61.4			15.68	111	111.9	110.1			15.68	118.7	176.2	61.2			15.68	98.8	145.4	52.2
15.8467	117.9	147	88.8			15.8467	109.3	152.8	65.8			15.8467	113.1	148.3	77.9			15.8467	94.1	117.2	71
16.0133	121.1	170.4	71.8			16.0133	108	117.6	98.4			16.0133	114.8	164.2	65.4			16.0133	93	127.1	58.9
16.18	116.1	164.6	67.6			16.18	108.9	131.2	86.6			16.18	119.1	189.8	48.4			16.18	99.2	125.5	72.9
16.3467	114.3	159.3	69.3			16.3467	109.2	137.5	80.9			16.3467	127.1	185.7	68.5			16.3467	99.9	100.2	99.6
16.5133	112.7	138.1	87.3			16.5133	105.8	136.6	75			16.5133	117	185.9	48.1			16.5133	94.4	114	74.8
16.68	121.6	170	73.2			16.68	107.2	139.2	75.2			16.68	135.1	210.6	59.6			16.68	91.5	124.9	58.1
16.8467	120.6	166.2	75			16.8467	116.4	185.1	47.7			16.8467	131	202.4	59.6			16.8467	96.2	112.9	79.5
17.0133	124.5	196.4	52.6			17.0133	109.7	150.4	69			17.0133	130.8	219.2	42.4			17.0133	96.6	131.9	61.3
17.1817	120.8	191.4	50.2			17.1817	106.1	109.7	102.5			17.1817	137.6	206.9	68.3			17.1817	94.2	136.5	51.9
17.3483	118.2	135	101.4			17.3483	108.7	130	87.4			17.3483	139.5	241.3	37.7			17.3483	94.1	136.5	51.7
17.515	116.6	159.1	74.1			17.515	109.7	170	49.4			17.515	147.1	254.4	39.8			17.515	97.1	141.3	52.9
17.6817	125.6	183.3	67.9			17.6817	105.5	125.8	85.2			17.6817	137.6	221.1	54.1			17.6817	88.9	106.1	71.7
17.8483	117.3	164	70.6			17.8483	109.8	110	109.6			17.8483	139.3	238.1	40.5			17.8483	90.3	90.4	90.2
18.015	116.3	158.7	73.9			18.015	113.6	175.9	51.3			18.015	132.7	188.8	76.6			18.015	93.4	127.5	59.3
18.1817	117.6	161	74.2			18.1817	112.4	145.2	79.6			18.1817	140.2	249.9	30.5			18.1817	95.4	125.2	65.6
18.3483	118.5	188.4	48.6			18.3483	111.1	136.5	85.7			18.3483	142.2	232	52.4			18.3483
18.515	117.2	170.4	64			18.515	105	130.5	79.5			18.515	134.1	215.7	52.5			18.515
18.6817	124.9	198.6	51.2			18.6817	106	136.9	75.1			18.6817	132.7	218.1	47.3			18.6817
18.8483	119.5	145.6	93.4			18.8483	105.8	124.3	87.3			18.8483	142.5	258.7	26.3			18.8483	91.8	97.5	86.1
19.015	113.8	155.3	72.3			19.015	110.4	157.1	63.7			19.015	135	217.4	52.6			19.015	97.3	110.1	84.5
19.1833	128.8	173.2	84.4			19.1833	111.5	172.4	50.6			19.1833	134	213.1	54.9			19.1833	90.8	105.8	75.8
19.35	121.1	164.1	78.1			19.35	114.1	160.4	67.8			19.35	148	240.2	55.8			19.35	89.1	89.2	89
19.5167	112.9	138.3	87.5			19.5167	111.5	112	111			19.5167	138	200.4	75.6			19.5167	101	137.8	64.2
19.6833	110.1	119.6	100.6			19.6833	108.2	132.9	83.5			19.6833	133.9	220.8	47			19.6833	98.8	121.1	76.5
19.85	105.3	105.4	105.2			19.85	112.5	152.7	72.3			19.85	143.7	232.1	55.3			19.85	88.3	88.4	88.2
20.0167	106.6	121.4	91.8			20.0167	108.6	115.7	101.5			20.0167	145.6	238.3	52.9			20.0167	94.2	128.5	59.9
20.1833	120.9	187.4	54.4			20.1833	109.8	112.6	107			20.1833	134.2	221.2	47.2			20.1833	89	121.4	56.6
20.35	123	163.8	82.2			20.35	110.1	150.3	69.9			20.35	148.5	253.2	43.8			20.35	92.2	105.1	79.3
20.5167						20.5167	113.1	132.6	93.6			20.5167	148.2	270.4	26			20.5167	97.2	114.8	79.6
20.6833	116.6	135.2	98			20.6833	112.1	157.3	66.9			20.6833						20.6833	96.5	132.7	60.3
20.85	119.4	177.1	61.7			20.85	110.1	110.2	110			20.85	142.8	216	69.6			20.85	93.6	114.8	72.4
21.0183	119.9	161.2	78.6			21.0183						21.0183	135.2	233.7	36.7			21.0183	101.7	133.4	70
21.185	113.5	166.2	60.8			21.185	106.2	132.3	80.1			21.185	135.5	205.5	65.5			21.185	96.8	142.6	51
21.3517	109.9	133	86.8			21.3517	114.4	179.5	49.3			21.3517	142.4	245.9	38.9			21.3517	93.4	130.5	56.3
21.5183	123.9	167.9	79.9			21.5183	115.1	167.9	62.3			21.5183						21.5183	97.1	130.5	63.7
21.685	121.2	192.8	49.6			21.685	110.6	135.9	85.3			21.685	137.8	235.3	40.3			21.685	92.8	126.9	58.7
21.8517	119.1	164.2	74			21.8517	109.4	124.6	94.2			21.8517	143.7	228.5	58.9			21.8517	93.6	115.9	71.3
22.0183	118.6	125.9	111.3			22.0183	111	111.1	110.9			22.0183	141.1	237.6	44.6			22.0183	96.4	118.5	74.3
22.185	112.6	153.7	71.5			22.185	107.2	107.3	107.1			22.185	145.4	241.9	48.9			22.185	96.6	110.2	83
22.3517	127.2	151.7	102.7			22.3517	105.9	106	105.8			22.3517	148.2	225.9	70.5			22.3517	93.1	98.1	88.1
22.5183	127.2	200.7	53.7			22.5183	112.1	172.7	51.5			22.5183	163.8	283.6	44			22.5183	100.3	114.8	85.8
22.685	116	171.3	60.7			22.685	114.1	145.9	82.3			22.685	154.4	232.2	76.6			22.685	93.9	112	75.8
22.8517	119.7	157.1	82.3			22.8517	110.7	135.6	85.8			22.8517						22.8517	95.2	97.1	93.3
23.0183	112	146.2	77.8			23.0183	105.5	120.4	90.6			23.0183	145.8	285.1	6.5			23.0183	94.7	121.1	68.3
23.1867	108.7	142.6	74.8			23.1867	107.6	159.6	55.6			23.1867	167.9	275.9	59.9			23.1867	99	135.6	62.4
23.3533	106.2	154.5	57.9			23.3533	112.9	153.2	72.6			23.3533	162.5	281.1	43.9			23.3533	91.5	92.2	90.8
23.52	121.1	182.7	59.5			23.52	99.3	102.6	96			23.52						23.52	94.1	116.1	72.1
23.6867	121.3	172.2	70.4			23.6867	112.7	145.5	79.9			23.6867	172.9	276.1	69.7			23.6867	95.8	117.4	74.2
23.8533						23.8533	105.8	155.6	56			23.8533	164.4	285.1	43.7			23.8533	92.1	125.9	58.3
24.02	116	153.4	78.6			24.02	109.8	149.8	69.8			24.02	165.3	286.2	44.4			24.02	103.4	141.1	65.7
24.1867	129	181.3	76.7			24.1867	116.3	152.5	80.1			24.1867	173.9	306.1	41.7			24.1867	99.4	152.9	45.9
24.3533	121.8	176.8	66.8			24.3533	108.6	170.3	46.9			24.3533	166.3	266.3	66.3			24.3533	94.7	112.9	76.5
24.52	120.1	141.7	98.5			24.52	108.8	154.5	63.1			24.52	178.4	322.2	34.6			24.52	91.4	110.3	72.5
24.6867	125.2	174.9	75.5			24.6867	110	130.3	89.7			24.6867	156.7	270.3	43.1			24.6867	97	124.5	69.5
24.855	114.9	133.2	96.6			24.855	105.3	129.9	80.7			24.855	152.6	239.8	65.4			24.855	98.2	115.9	80.5
25.0217	129.5	193.2	65.8			25.0217	114.2	146	82.4			25.0217	158.9	274.8	43			25.0217	100.1	134.6	65.6
25.1883	124.3	156.4	92.2			25.1883	115.1	157.1	73.1			25.1883	170.7	330.2	11.2			25.1883	92.4	105.3	79.5
25.355	122.2	179.8	64.6			25.355	110.9	157.2	64.6			25.355	171.8	304.4	39.2			25.355	100.1	130.5	69.7
25.5217	129.7	178.8	80.6			25.5217	114.4	177.2	51.6			25.5217	163.1	264.1	62.1			25.5217	96.7	116.5	76.9
25.6883	118	183.7	52.3			25.6883	115.5	183.1	47.9			25.6883	153.4	265.3	41.5			25.6883	95.2	95.3	95.1
25.855	124.5	163.7	85.3			25.855	109.1	145.8	72.4			25.855	162.7	253.5	71.9			25.855	95.2	130.1	60.3
26.0217	112.6	138.1	87.1			26.0217	113.9	164.1	63.7			26.0217	162.2	273.2	51.2			26.0217	94.1	99.2	89
26.1883	128.3	168.3	88.3			26.1883	108.9	137	80.8			26.1883	167.1	242.4	91.8			26.1883	96.5	131.7	61.3
26.355	126.7	148.5	104.9			26.355	106.3	106.4	106.2			26.355	144.4	218.1	70.7			26.355	97.2	112	82.4
26.5217	124.8	195.2	54.4			26.5217	115.8	164.2	67.4			26.5217	149.4	236	62.8			26.5217	96.4	125.1	67.7
26.6883	124.8	166.2	83.4			26.6883	106.2	139.4	73			26.6883						26.6883	95.8	117.5	74.1
26.855	125.5	160.5	90.5			26.855	106.6	139.2	74			26.855	148.5	227.1	69.9			26.855	95.1	150.5	39.7
27.0217	112.4	118.4	106.4			27.0217	114.2	171.8	56.6			27.0217	164.8	269.1	60.5			27.0217	96.5	145.1	47.9
27.1883	120.7	165.1	76.3			27.1883	115.5	115.6	115.4			27.1883	151	240.2	61.8			27.1883	95.2	113.5	76.9
27.3567	125.9	182.8	69			27.3567	115.4	156.1	74.7			27.3567	153.8	236.4	71.2			27.3567	91.1	91.6	90.6
27.5233	119.7	173.7	65.7			27.5233	113.1	138.6	87.6			27.5233	159.2	310.8	7.6			27.5233	93.1	101.8	84.4
27.69	115.9	142	89.8			27.69	110.7	110.9	110.5			27.69	149.6	227.4	71.8			27.69	95.4	131.4	59.4
27.8567	112	116	108			27.8567	104.4	141.2	67.6			27.8567						27.8567	93.7	93.8	93.6
28.0233	121.7	167.6	75.8			28.0233	107.8	132.4	83.2			28.0233	144.6	255.4	33.8			28.0233	96.1	104.4	87.8
28.19	118.4	145.1	91.7			28.19	108	116.2	99.8			28.19	180.3	330.1	30.5			28.19	96.2	152.9	39.5
28.3567	123.5	162	85			28.3567	106.9	143.9	69.9			28.3567	156.3	248.6	64			28.3567	96.5	131.4	61.6
28.5233	120	157.4	82.6			28.5233	119.2	146.6	91.8			28.5233	158.3	291	25.6			28.5233	91.9	95	88.8
28.69	122.6	167.2	78			28.69	118.8	167.5	70.1			28.69	161	256	66			28.69	95.6	125.8	65.4
28.8567	120.2	120.3	120.1			28.8567	113.1	154.3	71.9			28.8567	166.3	310.8	21.8			28.8567	96.7	115.1	78.3
29.025	124	138.8	109.2			29.025	107.8	107.9	107.7			29.025	169.7	273.3	66.1			29.025	92.3	127.8	56.8
29.1917	120.8	190.2	51.4			29.1917	105.3	105.4	105.2			29.1917	163.3	292.6	34			29.1917	93.5	134.5	52.5
29.3583	115.3	159.9	70.7			29.3583	108.2	147.7	68.7			29.3583	154.6	245.9	63.3			29.3583	97.8	116.6	79
29.525	127.2	149.1	105.3			29.525	106	132.2	79.8			29.525	170.8	271.7	69.9			29.525	95.9	96	95.8
29.6917	121	192.4	49.6			29.6917	114.9	157	72.8			29.6917	161.2	256.9	65.5			29.6917	92.5	92.6	92.4
29.8583	117.1	147	87.2			29.8583	105.6	139.6	71.6			29.8583	169.5	278.7	60.3			29.8583	98.1	133.8	62.4
30.025	122	183.5	60.5			30.025	113	128.7	97.3			30.025	158.3	274.1	42.5			30.025	97.9	124.7	71.1
30.1917	118.9	168	69.8			30.1917	104.3	113.7	94.9			30.1917	149.9	260	39.8			30.1917	97.9	120	75.8
30.3583	121.7	175.6	67.8			30.3583	113.2	150.9	75.5			30.3583	153.9	279.2	28.6			30.3583	100.8	130.9	70.7
30.525	123.4	138.5	108.3			30.525	118.5	154.4	82.6			30.525	174.3	292.8	55.8			30.525	94.7	129.3	60.1
30.6917	117	158.8	75.2			30.6917	101.8	101.9	101.7			30.6917	168	328.4	7.6			30.6917	98.1	144.4	51.8
30.8583	124.6	196.6	52.6			30.8583	107.6	107.7	107.5			30.8583						30.8583	97.5	133.8	61.2
31.0267	114.4	165.4	63.4			31.0267	105.6	111.4	99.8			31.0267	170.1	294.3	45.9			31.0267	93.6	115.7	71.5
31.1933	116.7	159.3	74.1			31.1933	107.9	142	73.8			31.1933	162.6	267.3	57.9			31.1933	95.8	118.1	73.5
31.36	129.8	177.8	81.8			31.36	114.8	160.5	69.1			31.36	165.4	263.8	67			31.36	96.4	110.9	81.9
31.5267	122.6	126.6	118.6			31.5267	111.5	127.6	95.4			31.5267	170.9	284.4	57.4			31.5267	92.3	119.2	65.4
31.6933	123.7	169.4	78			31.6933	105.8	131.3	80.3			31.6933	173.4	280.1	66.7			31.6933	98.9	136.2	61.6
31.86	119.1	156.2	82			31.86	110.6	134.1	87.1			31.86	168.7	329.8	7.6			31.86	94	126.4	61.6
32.0267	113.3	155.2	71.4			32.0267	113.5	142.8	84.2			32.0267	177	305.1	48.9			32.0267	103.4	165.3	41.5
32.1933	114.1	165.2	63			32.1933	119.7	190.3	49.1			32.1933	168.6	329.6	7.6			32.1933	96.2	126.4	66
32.36	124.5	179.1	69.9			32.36	111.9	154.1	69.7			32.36						32.36	95.5	113.9	77.1
32.5267	131.6	179.4	83.8			32.5267	107.5	109	106			32.5267	163.8	283.6	44			32.5267	91.4	104.3	78.5
32.6933	122.2	171.7	72.7			32.6933	117.3	151.5	83.1			32.6933	179	293.7	64.3			32.6933	93.6	93.7	93.5
32.86	116.7	156	77.4			32.86	112	112.1	111.9			32.86	194.3	334.5	54.1			32.86	96.7	122.9	70.5
33.0283	129.7	204.4	55			33.0283	109.7	134.4	85			33.0283	180	306.8	53.2			33.0283	93.1	125.2	61
33.195	122.9	167.1	78.7			33.195	113.3	145.4	81.2			33.195	169.4	287.4	51.4			33.195	88.7	106.2	71.2
33.3617	124.4	195.3	53.5			33.3617						33.3617	198.2	349.4	47			33.3617	94.3	124.6	64
33.5283	117.8	156.3	79.3			33.5283	111.3	143.5	79.1			33.5283	193.1	333.9	52.3			33.5283	92.1	113.7	70.5
33.695	116.6	149.1	84.1			33.695	104.2	142	66.4			33.695	196.3	349.8	42.8			33.695	96.3	139.6	53
33.8617	118.2	124.4	112			33.8617	102.4	102.5	102.3			33.8617	183.8	354.2	13.4			33.8617	101.9	111.9	91.9
34.0283	120.2	153.1	87.3			34.0283	109.8	133.2	86.4			34.0283						34.0283	99.7	143.9	55.5
34.195	122.1	163.1	81.1			34.195	115.3	161.1	69.5			34.195						34.195	93.9	115.6	72.2
34.3617	127.8	188.3	67.3			34.3617	116	146	86			34.3617	220.7	355.4	86			34.3617	96	124.7	67.3
34.5283	116.7	152.1	81.3			34.5283	103	118	88			34.5283	195.9	338.8	53			34.5283	95.3	116.8	73.8
34.695	117.9	148.4	87.4			34.695	111.1	146.6	75.6			34.695	209	365.3	52.7			34.695	98.8	98.9	98.7
34.8617	118.6	118.7	118.5			34.8617	112.7	126.1	99.3			34.8617	191.3	359.1	23.5			34.8617	105.2	143.6	66.8
35.03	116	169.5	62.5			35.03	114.7	151.3	78.1			35.03						35.03	96.6	118.6	74.6
35.1967	123.3	192	54.6			35.1967	115.8	178.9	52.7			35.1967						35.1967	91	91.1	90.9
35.3633	126.8	155.6	98			35.3633	107.3	129.8	84.8			35.3633						35.3633	95.9	125	66.8
35.53	121.5	155.6	87.4			35.53	111.1	142.1	80.1			35.53	200.3	346.6	54			35.53	94.5	104.8	84.2
35.6967	121.3	148.7	93.9			35.6967	110.1	150.3	69.9			35.6967	185.6	324.6	46.6			35.6967	91.4	91.5	91.3
35.8633	122.6	153.5	91.7			35.8633	105.2	114.3	96.1			35.8633	199.6	332.5	66.7			35.8633	94.6	102.7	86.5
36.03	127.6	163.8	91.4			36.03	104.4	142.4	66.4			36.03	219.2	361.6	76.8			36.03	94	102.5	85.5
36.1967	122.5	184.8	60.2			36.1967	114.8	151.1	78.5			36.1967	216.3	354	78.6			36.1967	94.8	129.6	60
36.3633	120	147	93			36.3633	113.8	165.5	62.1			36.3633	219.7	377.2	62.2			36.3633	92.7	121.8	63.6
36.53	117.5	133.9	101.1			36.53	108.7	142.6	74.8			36.53	211.8	391	32.6			36.53	92.3	119.2	65.4
36.6967	116.6	116.7	116.5			36.6967	112.8	169.3	56.3			36.6967	239.6	435.6	43.6			36.6967	99.3	157.9	40.7
36.8633	121.7	164.3	79.1			36.8633	106.9	125.4	88.4			36.8633						36.8633	95.4	137.9	52.9
37.03	121.1	158.8	83.4			37.03	114.3	156.1	72.5			37.03	219.7	429.5	9.9			37.03	92.2	97.2	87.2
37.1983	118.1	171.5	64.7			37.1983	113.1	154.4	71.8			37.1983	223.1	397.9	48.3			37.1983	93.3	115.2	71.4
37.365	123.8	165.2	82.4			37.365	112.4	128.1	96.7			37.365						37.365	91.5	100.5	82.5
37.5317	113.6	124.9	102.3			37.5317	116.1	162.8	69.4			37.5317	233	409.4	56.6			37.5317	93.7	111.7	75.7
37.6983	116.1	148.4	83.8			37.6983	113.8	133.9	93.7			37.6983						37.6983	93.2	93.3	93.1
37.865	111.7	156.1	67.3			37.865	112.8	150.2	75.4			37.865						37.865	98.2	125.6	70.8
38.0317	125.6	183.3	67.9			38.0317	110.8	125.9	95.7			38.0317	211	383.3	38.7			38.0317	94	94.2	93.8
38.1983	117.7	145.1	90.3			38.1983	99.2	104.5	93.9			38.1983	241.6	472.2	11			38.1983	94.6	113.1	76.1
38.365	111.8	127.4	96.2			38.365	114.2	152.3	76.1			38.365	230.8	398.9	62.7			38.365	98.7	112.7	84.7
38.5317	121.7	166.1	77.3			38.5317	111.9	149.6	74.2			38.5317						38.5317	92.3	100.3	84.3
38.6983	123.5	179.3	67.7			38.6983	112.4	132	92.8			38.6983	278.2	566.2	-9.8			38.6983	92.3	93.5	91.1
38.865	124.4	170.1	78.7			38.865	112.7	138.1	87.3			38.865						38.865	91.2	106.9	75.5
39.0317	115.5	137.2	93.8			39.0317	114.1	152	76.2			39.0317	268.3	464.5	72.1			39.0317	96.2	96.3	96.1
39.2	119.7	146.7	92.7			39.2	107.5	115.4	99.6			39.2	266.3	499.1	33.5			39.2	97.4	119.6	75.2
39.3667	122.4	154	90.8			39.3667	106.6	127.1	86.1			39.3667	249.5	479.6	19.4			39.3667	91.7	91.8	91.6
39.5333	122.8	162.1	83.5			39.5333	109.9	133.2	86.6			39.5333	256.4	487.4	25.4			39.5333	100.5	123.1	77.9
39.7	123.4	165.7	81.1			39.7	118.4	149	87.8			39.7	255.1	463.4	46.8			39.7	90.1	117.7	62.5
39.8667	127.8	180.3	75.3			39.8667	114.9	150.7	79.1			39.8667	248.2	463.8	32.6			39.8667	98.3	110.8	85.8
40.0333	125.7	198.3	53.1			40.0333	108.4	123.8	93			40.0333	209.8	362.9	56.7			40.0333	92.2	94	90.4
40.2	125.6	154	97.2			40.2	109.8	134.6	85			40.2	221.8	429.1	14.5			40.2	96.7	127.4	66
40.3667	115.8	158.2	73.4			40.3667	110.7	138	83.4			40.3667						40.3667	94.4	98.2	90.6
40.5333	124.5	171.5	77.5			40.5333	108.1	133.5	82.7			40.5333	260.5	498.6	22.4			40.5333	95.1	102	88.2
40.7	116.6	163.2	70			40.7	108.1	132.1	84.1			40.7	230.7	417.8	43.6			40.7	95.4	151.5	39.3
40.8667	119.5	167.2	71.8			40.8667	114.4	144.9	83.9			40.8667	223.5	405.8	41.2			40.8667	97.4	130.5	64.3
41.035	118.2	170.6	65.8			41.035	110.4	134.9	85.9			41.035	244.9	443	46.8			41.035	91.3	107	75.6
41.2017	124.3	197.6	51			41.2017	108.3	159.3	57.3			41.2017	304.2	578.5	29.9			41.2017	94.1	109.9	78.3
41.3683	122.6	163.3	81.9			41.3683	113.1	138.7	87.5			41.3683	253.9	445.5	62.3			41.3683	95.1	128.7	61.5
41.535	115.4	167.4	63.4			41.535	108.8	143	74.6			41.535	230.4	395.6	65.2			41.535	96.2	124.3	68.1
41.7017	123.5	155.5	91.5			41.7017	109.8	149.9	69.7			41.7017	271.4	432.4	110.4			41.7017	96.7	123.7	69.7
41.8683	113.1	154.9	71.3			41.8683	114.1	167	61.2			41.8683	286.2	555.9	16.5			41.8683	92.7	104.2	81.2
42.035	119.9	149.4	90.4			42.035	108.6	127.6	89.6			42.035						42.035	92.4	127.3	57.5
42.2017	114.3	114.4	114.2			42.2017	107.3	115.4	99.2			42.2017	254.3	483.6	25			42.2017	95.4	117	73.8
42.3683	117.9	134	101.8			42.3683	111.2	126.7	95.7			42.3683	254.4	505.8	3			42.3683	94.1	133.4	54.8
42.535	125	142.4	107.6			42.535	107.8	107.9	107.7			42.535	277.2	519.7	34.7			42.535	95.2	95.3	95.1
42.7017	128.8	169.2	88.4			42.7017	109.8	138.4	81.2			42.7017						42.7017	96.9	132.7	61.1
42.87	118.3	188.1	48.5			42.87	123.2	161.1	85.3			42.87	246	446.6	45.4			42.87	93.7	127.9	59.5
43.0367	121.5	143.3	99.7			43.0367	109.6	141	78.2			43.0367	272.6	532.9	12.3			43.0367	97.3	133.6	61
43.2033	123.8	162.4	85.2			43.2033	120.3	165.7	74.9			43.2033	258.3	438.2	78.4			43.2033	98.1	123.4	72.8
43.37	126	199.1	52.9			43.37	107.7	113.3	102.1			43.37						43.37	99.4	99.5	99.3
43.5367	127.6	174.1	81.1			43.5367	107	129.8	84.2			43.5367	274.7	513.3	36.1			43.5367	95.7	114.1	77.3
43.7033	121.3	189.5	53.1			43.7033	110.6	143.1	78.1			43.7033						43.7033
43.87	133.6	196.8	70.4			43.87	109.4	134.1	84.7			43.87	354.8	693.9	15.7			43.87	96.3	122.6	70
44.0367	125.9	161.1	90.7			44.0367						44.0367						44.0367	89.4	121.5	57.3
44.2033	117.4	149.1	85.7			44.2033	109.7	133.8	85.6			44.2033	341.5	697	-14			44.2033	99.9	128.3	71.5
44.37	119.6	138.7	100.5			44.37	112.2	121.9	102.5			44.37	269.6	476	63.2			44.37	97.9	125.5	70.3
44.5367	121.1	149	93.2			44.5367	112.8	150.2	75.4			44.5367						44.5367	96.3	118	74.6
44.7033	116.9	151.3	82.5			44.7033	118.3	160.5	76.1			44.7033	293.2	576.9	9.5			44.7033	100.4	130.3	70.5
44.8717	123.9	147.8	100			44.8717	105.6	105.7	105.5			44.8717	320.3	554	86.6			44.8717	102	105.4	98.6
45.0383	117.4	166.5	68.3			45.0383	111.6	149	74.2			45.0383	276.8	487.8	65.8			45.0383	100.7	144.8	56.6
45.205	119.9	167.9	71.9			45.205	107.7	122.8	92.6			45.205						45.205	101.5	114.7	88.3
45.3717	124.9	181.7	68.1			45.3717	110.3	142.4	78.2			45.3717						45.3717	91.2	121.5	60.9
45.5383	110.9	136.1	85.7			45.5383	111.4	144.7	78.1			45.5383	340.2	665.1	15.3			45.5383	97.8	135.1	60.5
45.705	121.4	121.5	121.3			45.705	110.6	135.6	85.6			45.705						45.705	92.6	92.7	92.5
45.8717	118	166.4	69.6			45.8717	109.6	151.4	67.8			45.8717	328.4	625.5	31.3			45.8717	98.4	132.4	64.4
46.0383	123.8	175.8	71.8			46.0383	107.6	131.9	83.3			46.0383						46.0383	100.5	120	81
46.205	117.9	133.4	102.4			46.205	106.8	145.8	67.8			46.205	262.9	507.8	18			46.205	91.7	112.4	71
46.3717	119.3	163.7	74.9			46.3717	112.3	131.8	92.8			46.3717	345.9	706.1	-14.3			46.3717	104.5	171.5	37.5
46.5383	113.7	113.8	113.6			46.5383						46.5383	302.1	562.5	41.7			46.5383	97.3	110.8	83.8
46.705	121.8	139.4	104.2			46.705	110.7	143.1	78.3			46.705	307.5	601.7	13.3			46.705	92.9	126.8	59
46.8717	120.9	155.5	86.3			46.8717	108.8	131.2	86.4			46.8717						46.8717	92.1	92.2	92
47.04	127	180.2	73.8			47.04	112.7	163.5	61.9			47.04						47.04	99.3	120.5	78.1
47.2067	119.7	164.2	75.2			47.2067	117.5	164.6	70.4			47.2067	297.9	564.2	31.6			47.2067	98.3	135.9	60.7
47.3733	112.6	167.6	57.6			47.3733	108.3	129.8	86.8			47.3733	332	649	15			47.3733	93.7	114.8	72.6
47.54	120.9	157	84.8			47.54	117	149.6	84.4			47.54						47.54	97.4	120	74.8
47.7067	122.1	178.7	65.5			47.7067	111.5	122.2	100.8			47.7067	350	695.3	4.7			47.7067	92	92.1	91.9
47.8733	117.1	131.6	102.6			47.8733	113.1	148.3	77.9			47.8733	343.7	671.2	16.2			47.8733	93.9	142.4	45.4
48.04	129.8	206.3	53.3			48.04	111.6	121.6	101.6			48.04						48.04	95.2	128	62.4
48.2067	123.4	176.2	70.6			48.2067	106.8	145.4	68.2			48.2067						48.2067	93.2	119.2	67.2
48.3733	112.9	128.7	97.1			48.3733	111.8	138.4	85.2			48.3733	310.5	630.1	-9.1			48.3733	98.6	125.7	71.5
48.54	118.4	160.4	76.4			48.54	112.4	155.4	69.4			48.54	321.7	655.1	-11.7			48.54	92.2	100.2	84.2
48.7067	131.8	194.6	69			48.7067	107.8	107.9	107.7			48.7067						48.7067	94.2	99.1	89.3
48.8733	117.6	170.6	64.6			48.8733	111.6	142.9	80.3			48.8733	315.8	607	24.6			48.8733	98	153.4	42.6
49.0417	136.9	196	77.8			49.0417	106.8	106.9	106.7			49.0417						49.0417	94.4	150.1	38.7
49.2083	116.5	134.3	98.7			49.2083	108.5	129.4	87.6			49.2083						49.2083	97.6	122.8	72.4
49.375	124.6	169.7	79.5			49.375	102.4	102.5	102.3			49.375	340	617.3	62.7			49.375	102.2	108.2	96.2
49.5417	128.4	161.6	95.2			49.5417	112.8	128.5	97.1			49.5417	333.5	613.5	53.5			49.5417	95.8	109.9	81.7
49.7083	120	175	65			49.7083	110.4	173.3	47.5			49.7083						49.7083	97.3	103.1	91.5
49.875	119.3	162.8	75.8			49.875	106.1	106.2	106			49.875						49.875	93.1	112.8	73.4
50.0417	119.1	154.9	83.3			50.0417	110.2	158.5	61.9			50.0417						50.0417	94.1	105.1	83.1
50.2083	120.1	147.2	93			50.2083	103.4	130.2	76.6			50.2083						50.2083	93.8	108	79.6
50.375	131.4	215.9	46.9			50.375	105.2	135	75.4			50.375						50.375	97	132.4	61.6
50.5417	130.2	167.9	92.5			50.5417	109.1	110.5	107.7			50.5417	394.2	859.5	-71.1			50.5417	98.3	106.8	89.8
50.7083	117.8	171.5	64.1			50.7083	108.6	121.6	95.6			50.7083	376.4	763.1	-10.3			50.7083	97.6	129.3	65.9
50.8767	122.2	166.8	77.6			50.8767	107.9	146.6	69.2			50.8767						50.8767	91.6	95.4	87.8
51.0433	124.9	163.8	86			51.0433	114	175.6	52.4			51.0433	374	701.2	46.8			51.0433	95.7	109.8	81.6
51.21	120.4	168.3	72.5			51.21	112.6	140.3	84.9			51.21	316.9	592.6	41.2			51.21	97.9	129.5	66.3
51.3767	117	181.5	52.5			51.3767	118.2	163.7	72.7			51.3767	346.9	708.7	-14.9			51.3767	91.5	102.4	80.6
51.5433	117.3	158.7	75.9			51.5433	112	138.2	85.8			51.5433	324.3	623.4	25.2			51.5433	96.9	152.8	41
51.71	125.9	200.6	51.2			51.71	105.4	114.5	96.3			51.71						51.71	98.5	108.7	88.3
51.8767	122.8	168.2	77.4			51.8767	110	146.4	73.6			51.8767						51.8767	99.8	136.2	63.4
52.0433	117.7	134.2	101.2			52.0433	106.1	125.2	87			52.0433						52.0433	98.4	107.8	89
52.21	122.4	190.8	54			52.21	108.5	133	84			52.21	394.5	740.3	48.7			52.21	99.9	136.4	63.4
52.3767	123.4	162.7	84.1			52.3767	107.9	134.4	81.4			52.3767	349.4	665.5	33.3			52.3767	96.3	107.8	84.8
52.5433	120.6	147.4	93.8			52.5433	107.1	140.7	73.5			52.5433	373	735	11			52.5433	106.5	143.5	69.5
52.71	115.3	140.1	90.5			52.71	110.5	134.6	86.4			52.71	416	825.4	6.6			52.71	99.5	144.4	54.6
52.8783	116.8	158.5	75.1			52.8783	119.6	152.9	86.3			52.8783						52.8783	94.6	115.9	73.3
53.045	114	178.7	49.3			53.045	109.5	140	79			53.045						53.045	94.2	115.4	73
53.2117	122.2	181.8	62.6			53.2117	106.6	127.1	86.1			53.2117	354	693.8	14.2			53.2117	97.9	116.8	79
53.3783	116.7	158	75.4			53.3783	108.7	108.8	108.6			53.3783						53.3783	96.3	130.2	62.4
53.545	123	180.9	65.1			53.545	108.9	117	100.8			53.545						53.545	94.9	112.4	77.4
53.7117	113.5	135.7	91.3			53.7117	105.9	150.2	61.6			53.7117	341.9	719.7	-35.9			53.7117	101.5	161.4	41.6
53.8783	121.5	177.3	65.7			53.8783	113.1	164.1	62.1			53.8783						53.8783	94.8	119.7	69.9
54.045	122.2	139.4	105			54.045	113.2	148.6	77.8			54.045						54.045	99.8	134.2	65.4
54.2117	115.6	126.6	104.6			54.2117	106.6	129.3	83.9			54.2117						54.2117	98.2	134.2	62.2
54.3783	122.5	171.3	73.7			54.3783	111.7	125	98.4			54.3783	368.6	720.2	17			54.3783	92.6	92.7	92.5
54.545	124.2	168	80.4			54.545	109.8	149.8	69.8			54.545						54.545	96.6	118.1	75.1
54.7117	117.9	172	63.8			54.7117	116.5	149	84			54.7117	409.8	803.3	16.3			54.7117	93.9	94	93.8
54.8783	126.7	190.6	62.8			54.8783	103.4	126.7	80.1			54.8783						54.8783	99.4	124.4	74.4
55.0467	120.3	164.5	76.1			55.0467	108.9	126.3	91.5			55.0467	401.5	816.8	-13.8			55.0467	95.3	113.6	77
55.2133	126.9	166.4	87.4			55.2133	108.7	157.9	59.5			55.2133						55.2133	98.1	134	62.2
55.38	121.3	182.5	60.1			55.38	112.9	126.7	99.1			55.38						55.38	95.5	103.7	87.3
55.5467	123.2	161.6	84.8			55.5467	109.3	134	84.6			55.5467						55.5467	99.5	119.9	79.1
55.7133	124.6	198.1	51.1			55.7133	110.5	131.9	89.1			55.7133	427.3	931.6	-77			55.7133	99.6	137.2	62
55.88	118.3	187.4	49.2			55.88	106.2	116.2	96.2			55.88	452.9	826.8	79			55.88
56.0467	118.3	161.9	74.7			56.0467	104.6	104.7	104.5			56.0467	400.3	867.7	-67.1			56.0467	92.8	103.6	82
56.2133	129.3	156.2	102.4			56.2133	114.6	181.4	47.8			56.2133	381.2	731.2	31.2			56.2133	94.2	120.4	68
56.38	111.7	147.6	75.8			56.38	110.7	164.6	56.8			56.38						56.38	93	116.3	69.7
56.5467	119.4	153.4	85.4			56.5467	111.5	136.6	86.4			56.5467						56.5467	94.2	123	65.4
56.7133	123.1	157.5	88.7			56.7133	116.4	134.4	98.4			56.7133	536.1	1062.1	10.1			56.7133	92.7	92.8	92.6
56.88	125.2	161.7	88.7			56.88	114.7	143	86.4			56.88						56.88	90.7	94.8	86.6
57.0483	129.5	168.4	90.6			57.0483	112.3	112.4	112.2			57.0483						57.0483	90.7	103.2	78.2
57.215	124.5	187.3	61.7			57.215	112.8	148.8	76.8			57.215						57.215	93	103	83
57.3817	123.2	171.6	74.8			57.3817						57.3817	427.6	872.8	-17.6			57.3817	94.1	147.7	40.5
57.5483	120.2	191	49.4			57.5483	110.6	139.2	82			57.5483	365.5	695.1	35.9			57.5483	103.7	141.5	65.9
57.715	113.9	137.3	90.5			57.715	109	139.6	78.4			57.715	459.9	899.6	20.2			57.715
57.8817	123.3	151.2	95.4			57.8817	101.9	116.5	87.3			57.8817	459.5	845.8	73.2			57.8817	92.7	100.2	85.2
58.0483	125.2	164.3	86.1			58.0483	119	164.5	73.5			58.0483						58.0483
58.215	122.8	167.7	77.9			58.215	110.3	161.1	59.5			58.215	486.7	1016.9	-43.5			58.215	98.1	123.7	72.5
58.3817	131.7	209.4	54			58.3817	112.8	138.2	87.4			58.3817	545.3	1012.6	78			58.3817	98.5	131.6	65.4
58.5483	127.7	174.5	80.9			58.5483	105.9	121.5	90.3			58.5483						58.5483	96.7	117.3	76.1
58.715	127.4	175.5	79.3			58.715	105.1	152.5	57.7			58.715						58.715	97.2	133.1	61.3
58.8817	118.3	161.4	75.2			58.8817	108.9	131.8	86			58.8817						58.8817	99.5	113.4	85.6
59.0483	120.1	147.2	93			59.0483	116.8	135.2	98.4			59.0483						59.0483	93.8	107.3	80.3
59.2167	115.1	131.3	98.9			59.2167	112.7	122.4	103			59.2167	444	874.1	13.9			59.2167	91.7	130	53.4
59.3833	125.9	174.6	77.2			59.3833	106.6	112.3	100.9			59.3833						59.3833	90.6	102.2	79
59.55	114.2	120.3	108.1			59.55	108.2	136.1	80.3			59.55	527.1	1097	-42.8			59.55	95.3	130.6	60
59.7167	119.2	162.7	75.7			59.7167	112.9	146.6	79.2			59.7167						59.7167	93.5	137.3	49.7
59.8833	121.8	183.2	60.4			59.8833	112.4	145.1	79.7			59.8833						59.8833	91.8	97.1	86.5
60.05	127.7	177.5	77.9			60.05	119.2	146.2	92.2			60.05	451.2	887.8	14.6			60.05	100.7	129.3	72.1
60.2167	120.5	137.4	103.6			60.2167	108.7	121.8	95.6			60.2167	413.4	813.3	13.5			60.2167	98.6	112.9	84.3
60.3833	124.5	174.1	74.9			60.3833	107.7	154	61.4			60.3833						60.3833	96.6	124.8	68.4
60.55	128.1	182.9	73.3			60.55	112.9	114.4	111.4			60.55						60.55	99.8	122.3	77.3
60.7183	113.3	130.6	96			60.7183	114.9	170.4	59.4			60.7183						60.7183	93	93.1	92.9
60.885	117.2	149	85.4			60.885	116.1	152.6	79.6			60.885	545.6	1117.8	-26.6			60.885	91.4	91.5	91.3
61.0517	120.2	137	103.4			61.0517	112	127.6	96.4			61.0517						61.0517	100.5	143.8	57.2
61.2183	122.1	135.1	109.1			61.2183	112.1	162.4	61.8			61.2183						61.2183	92	112.7	71.3
61.385	124.8	167.6	82			61.385	109.9	144	75.8			61.385	515.1	935.4	94.8			61.385	101.1	143.8	58.4
61.5517	118.6	135.3	101.9			61.5517	113.6	157.7	69.5			61.5517						61.5517	96.9	119.5	74.3
61.7183	120.3	143.9	96.7			61.7183	112.2	178.2	46.2			61.7183	467.2	818.6	115.8			61.7183	95.9	116.8	75
61.885	121.8	157.3	86.3			61.885	114.6	148	81.2			61.885						61.885	94.2	123.8	64.6
62.0517	122.8	139.9	105.7			62.0517	113.1	149.2	77			62.0517						62.0517	100	158.7	41.3
62.2183	126.2	170.9	81.5			62.2183	114.4	135.5	93.3			62.2183	498.3	931.8	64.8			62.2183	98	112.9	83.1
62.385	120.9	156.1	85.7			62.385	113.5	156.7	70.3			62.385						62.385	98.4	98.5	98.3
62.5517	119	139.5	98.5			62.5517	113.3	121.3	105.3			62.5517						62.5517	95.6	122.8	68.4
62.72	113.4	156.4	70.4			62.72	112.3	124.5	100.1			62.72	444.1	827	61.2			62.72	96.7	110.9	82.5
62.8867	129.6	191.2	68			62.8867	110	112.2	107.8			62.8867						62.8867	93.9	128.1	59.7
63.0533	117.1	134	100.2			63.0533	111	111.7	110.3			63.0533						63.0533	94.7	103.1	86.3
63.22	117.2	182	52.4			63.22	110	142.7	77.3			63.22	507.8	972.7	42.9			63.22	94.2	117.4	71
63.3867	113.1	140.4	85.8			63.3867	109.4	134.9	83.9			63.3867	472.1	922.9	21.3			63.3867	96.5	130	63
63.5533	119	143.4	94.6			63.5533	114.2	130.3	98.1			63.5533						63.5533	98.2	98.3	98.1
63.72	118.4	165.7	71.1			63.72	108.8	112.4	105.2			63.72						63.72	96.9	97	96.8
63.8867	118.8	160.9	76.7			63.8867	109.6	109.7	109.5			63.8867						63.8867	103.3	149.9	56.7
64.0533	116.5	145.1	87.9			64.0533	112.1	112.2	112			64.0533						64.0533	96.4	118.1	74.7
64.22	122.6	148.1	97.1			64.22	116	143.5	88.5			64.22						64.22	95.6	119.1	72.1
64.3867	123.1	164.8	81.4			64.3867	116.2	148.5	83.9			64.3867						64.3867	94.5	116	73
64.5533	120.3	160.2	80.4			64.5533	105	130.8	79.2			64.5533						64.5533	98.3	144	52.6
64.72	114.1	145.9	82.3			64.72	109.2	136.4	82			64.72						64.72	88.9	100.8	77
64.8883	126.6	188.1	65.1			64.8883	107.3	113	101.6			64.8883						64.8883	98.1	154.8	41.4
65.055	121.1	168.4	73.8			65.055	117.3	171.1	63.5			65.055						65.055	97.4	124.9	69.9
65.2217	125.5	137.3	113.7			65.2217	112.3	134.7	89.9			65.2217						65.2217	96.3	123	69.6
65.3883	128.2	179.6	76.8			65.3883	114.9	165	64.8			65.3883						65.3883	93.6	101.1	86.1
65.555	112	178	46			65.555	113.1	164.1	62.1			65.555	554.1	1032.9	75.3			65.555	97.1	121.4	72.8
65.7217	118.7	162.6	74.8			65.7217	110.5	136	85			65.7217						65.7217	96.5	138.2	54.8
65.8883	121.1	166.3	75.9			65.8883						65.8883						65.8883	103.6	115	92.2
66.055	112.4	140	84.8			66.055	104.9	105	104.8			66.055	600.8	1226.5	-24.9			66.055	100.2	150.7	49.7
66.2217	124.1	168.1	80.1			66.2217	114.4	140.2	88.6			66.2217						66.2217	98.8	148.5	49.1
66.3883	117.6	182.8	52.4			66.3883	114.5	146.4	82.6			66.3883	484.8	911.8	57.8			66.3883	94.4	94.5	94.3
66.555	120.8	148.4	93.2			66.555	115.1	139.6	90.6			66.555						66.555	95.6	112.1	79.1
66.7217	117.5	118.1	116.9			66.7217	111.4	133.1	89.7			66.7217						66.7217	98.2	134.2	62.2
66.89	112	141.1	82.9			66.89	106.3	136.2	76.4			66.89						66.89	95.4	116.9	73.9
67.0567	128.6	139.7	117.5			67.0567	114.9	127.7	102.1			67.0567						67.0567	96.9	119.1	74.7
67.2233	121.4	131.3	111.5			67.2233	114.3	181.6	47			67.2233						67.2233	97.7	147.2	48.2
67.39	113.9	126.2	101.6			67.39	117.1	131	103.2			67.39						67.39	93.3	98.3	88.3
67.5567	126.7	173	80.4			67.5567	121	148.3	93.7			67.5567						67.5567	89.6	117.3	61.9
67.7233	112.4	150.8	74			67.7233	106.8	135.3	78.3			67.7233						67.7233	93	111.8	74.2
67.89	128.1	184.2	72			67.89	112.3	147.9	76.7			67.89	641.5	1132	151			67.89	95.1	116.4	73.8
68.0567	119.1	156.3	81.9			68.0567	114.8	172.5	57.1			68.0567						68.0567	93.6	99.8	87.4
68.2233	117.2	186.1	48.3			68.2233	121.4	192.3	50.5			68.2233						68.2233	95.6	109.7	81.5
68.39	116.8	169.5	64.1			68.39	114	114.1	113.9			68.39						68.39	96.5	118.3	74.7
68.5567	109.4	159.6	59.2			68.5567	107.2	110.7	103.7			68.5567						68.5567	96	124.3	67.7
68.7233	123.7	169.4	78			68.7233	117.5	176.2	58.8			68.7233						68.7233	99.1	125.5	72.7
68.89	113.6	120.2	107			68.89	121.2	147	95.4			68.89						68.89	97.4	112.5	82.3
69.0583	116.1	148.7	83.5			69.0583	108.1	108.2	108			69.0583						69.0583	99.5	99.6	99.4
69.225	121.9	172.8	71			69.225	110.6	135.9	85.3			69.225						69.225	94.1	96	92.2
69.3917	119.4	164.5	74.3			69.3917	113.4	148.9	77.9			69.3917						69.3917	93.5	114.7	72.3
69.5583						69.5583	106.5	121.7	91.3			69.5583						69.5583	99.7	122.3	77.1
69.725	114.5	114.6	114.4			69.725	115	142.4	87.6			69.725						69.725	96.4	115	77.8
69.8917	117.3	160.1	74.5			69.8917	110.3	145.1	75.5			69.8917	624.3	1228.3	20.3			69.8917	98	100	96
70.0583	120.2	142.1	98.3			70.0583	110.6	147.4	73.8			70.0583						70.0583	100.3	121	79.6
70.225	120	158	82			70.225	114.4	127.3	101.5			70.225						70.225	90.8	127	54.6
70.3917	119.5	166.4	72.6			70.3917	112.7	138.1	87.3			70.3917						70.3917
70.5583	110.3	135.3	85.3			70.5583	113.7	135	92.4			70.5583						70.5583	96.1	131.1	61.1
70.725	121.7	150.2	93.2			70.725	112.7	122.5	102.9			70.725	555.3	1079.6	31			70.725	100.2	136.7	63.7
70.8933	122.9	175	70.8			70.8933	110.1	141.4	78.8			70.8933						70.8933	95	115.9	74.1
71.06	111.2	143.1	79.3			71.06	119.5	160.6	78.4			71.06	608.8	1022.3	195.3			71.06	96.4	131.6	61.2
71.2267	115.9	151.5	80.3			71.2267	115.4	149.7	81.1			71.2267						71.2267	96.4	131.6	61.2
71.3933	122.1	194.2	50			71.3933	113.3	140.3	86.3			71.3933						71.3933	99.1	121.5	76.7
71.56	117.9	147.3	88.5			71.56	109.3	169.9	48.7			71.56						71.56	96.1	141.8	50.4
71.7267	118.4	172.2	64.6			71.7267	112.7	122.4	103			71.7267	582.6	1080	85.2			71.7267	94.4	137	51.8
71.8933	122	165	79			71.8933						71.8933						71.8933	88.7	101.4	76
72.06	118.7	172.2	65.2			72.06	115.4	141.4	89.4			72.06						72.06	97.7	97.8	97.6
72.2267	124.1	165.9	82.3			72.2267	109.6	150.2	69			72.2267						72.2267	100.4	145.7	55.1
72.3933	117.7	154.4	81			72.3933	112.3	150.1	74.5			72.3933	908.6	1734.9	82.3			72.3933	97.6	120.4	74.8
72.56	120.5	191.6	49.4			72.56	116.1	158.4	73.8			72.56						72.56	92.4	105.3	79.5
72.7267	118.1	167.7	68.5			72.7267	117.4	141.7	93.1			72.7267						72.7267	95.5	119.1	71.9
72.895	121.3	155.5	87.1			72.895	115.1	125	105.2			72.895						72.895	91	99.5	82.5
73.0617	116.2	132	100.4			73.0617	116.7	168.9	64.5			73.0617	573.9	943.1	204.7			73.0617	97.4	134.1	60.7
73.2283	119.6	132.3	106.9			73.2283	104.4	165.8	43			73.2283						73.2283	102	154.7	49.3
73.395	115.4	142	88.8			73.395	115.9	169.3	62.5			73.395						73.395	100.5	128.7	72.3
73.5617	120	144.8	95.2			73.5617	120.3	142.9	97.7			73.5617						73.5617	95.6	104.1	87.1
73.7283	119.5	174.3	64.7			73.7283	113.4	143.6	83.2			73.7283						73.7283	96.1	109.5	82.7
73.895	117.3	170.2	64.4			73.895	113.9	157	70.8			73.895						73.895	100.9	125.7	76.1
74.0617	108.9	129.9	87.9			74.0617	115.5	121.6	109.4			74.0617						74.0617	94.5	108.5	80.5
74.2283	122.3	184.8	59.8			74.2283	108.4	111.5	105.3			74.2283						74.2283	98.5	111	86
74.395	119	164.8	73.2			74.395	115.6	152.3	78.9			74.395						74.395	96.1	96.2	96
74.5617	119.1	164.4	73.8			74.5617	112	122.6	101.4			74.5617						74.5617	94.6	115.4	73.8
74.73	119.9	136.7	103.1			74.73	107.6	132.4	82.8			74.73						74.73	102.2	150.2	54.2
74.8967	120.7	156.4	85			74.8967	112.6	163.4	61.8			74.8967						74.8967	93.9	94	93.8
75.0633	116.6	153.5	79.7			75.0633	117	144.9	89.1			75.0633						75.0633	100.1	136.6	63.6
75.23	127.5	179.2	75.8			75.23	115.1	141.9	88.3			75.23						75.23	97.5	126	69
75.3967	124.4	193.6	55.2			75.3967	113.2	125.2	101.2			75.3967	749.1	1335.4	162.8			75.3967	104.1	127.9	80.3
75.5633	122	156.3	87.7			75.5633	106.9	121.8	92			75.5633						75.5633	95.2	95.3	95.1
75.73	123.4	179	67.8			75.73	118.1	144.7	91.5			75.73	574.6	1001.6	147.6			75.73	97.7	116.5	78.9
75.8967	122.9	157.9	87.9			75.8967	120.1	138.7	101.5			75.8967						75.8967	96.8	102.1	91.5
76.0633	119.7	180.7	58.7			76.0633	111.4	127	95.8			76.0633						76.0633	94.9	150.9	38.9
76.23	116.2	117.1	115.3			76.23	110.3	155.7	64.9			76.23	671.7	1226	117.4			76.23	100.9	158.4	43.4
76.3967	121.4	166.6	76.2			76.3967	116.4	154.1	78.7			76.3967						76.3967	91.7	92.2	91.2
76.5633	115.6	131.7	99.5			76.5633	113.3	139.7	86.9			76.5633						76.5633	101.8	147.7	55.9
76.7317	112.6	144	81.2			76.7317	109.3	134.3	84.3			76.7317						76.7317	96.1	120.5	71.7
76.8983	126.1	176.4	75.8			76.8983	115.3	141.3	89.3			76.8983						76.8983	92.9	116.5	69.3
77.065	121.6	149.1	94.1			77.065	107.5	116.8	98.2			77.065						77.065	99.4	125.1	73.7
77.2317	115.5	173.7	57.3			77.2317	120.8	142.4	99.2			77.2317						77.2317	99.3	135.5	63.1
77.3983	125.9	176.6	75.2			77.3983	115.5	158.8	72.2			77.3983						77.3983	97.8	133.5	62.1
77.565	129.8	177.1	82.5			77.565	117.6	130.2	105			77.565						77.565	100.9	123.7	78.1
77.7317	123.5	192.3	54.7			77.7317	113.9	147.4	80.4			77.7317						77.7317	91.4	122.7	60.1
77.8983	125.1	159.9	90.3			77.8983	121.8	155.7	87.9			77.8983	735.7	1465.9	5.5			77.8983	99.8	139.5	60.1
78.065	114.1	165.4	62.8			78.065	111.9	145	78.8			78.065						78.065	98.3	121.6	75
78.2317	120	180.5	59.5			78.2317	115.7	149.4	82			78.2317						78.2317	94.5	129	60
78.3983	120.2	143.9	96.5			78.3983	121.2	165.4	77			78.3983						78.3983	96.8	98.2	95.4
78.565	124.2	172.8	75.6			78.565	115.2	119	111.4			78.565						78.565	99.5	99.6	99.4
78.7317	120.6	158	83.2			78.7317	113.5	137.9	89.1			78.7317						78.7317	95.2	125.2	65.2
78.9	120.8	148.1	93.5			78.9	113.1	148.3	77.9			78.9						78.9	100	105.5	94.5
79.0667	119.9	149.4	90.4			79.0667	114.5	166.1	62.9			79.0667						79.0667	100.5	133.1	67.9
79.2333	114.9	162.9	66.9			79.2333	112.4	134	90.8			79.2333						79.2333	95.9	127.4	64.4
79.4	114.5	156.7	72.3			79.4	115.1	157.7	72.5			79.4						79.4	97.2	152.4	42
79.5667	126.1	176.3	75.9			79.5667	113.4	128.3	98.5			79.5667						79.5667	95.9	98.9	92.9
79.7333	123.4	170.4	76.4			79.7333	118.3	144.7	91.9			79.7333						79.7333	92.9	136.3	49.5
79.9	119	166.4	71.6			79.9	111.4	133.3	89.5			79.9						79.9	97.2	115.9	78.5
80.0667	120.7	166.8	74.6			80.0667	114	129.9	98.1			80.0667						80.0667	98.4	147.9	48.9
80.2333	109.2	133.3	85.1			80.2333	113	116.7	109.3			80.2333						80.2333	94.8	109.2	80.4
80.4	119.6	155.2	84			80.4	112	112.1	111.9			80.4						80.4	93.5	93.7	93.3
80.5683	128	150	106			80.5683	109.9	123	96.8			80.5683						80.5683	96.6	115.5	77.7
80.735	116	164.2	67.8			80.735	113.2	142.4	84			80.735						80.735	98.9	110.1	87.7
80.9017	120	144.7	95.3			80.9017	117.9	162.7	73.1			80.9017						80.9017	95.7	107.1	84.3
81.0683	112.8	112.9	112.7			81.0683	119.8	165.4	74.2			81.0683						81.0683	99.4	117.4	81.4
81.235	117.3	153.8	80.8			81.235	108.2	142	74.4			81.235						81.235	95.5	95.6	95.4
81.4017	118.2	163.7	72.7			81.4017	116.6	153.8	79.4			81.4017						81.4017	101.5	107.1	95.9
81.5683	128.2	197.1	59.3			81.5683	111.7	121.4	102			81.5683	580.6	1105.4	55.8			81.5683	99.3	130	68.6
81.735	114.8	137.5	92.1			81.735	120.4	147.5	93.3			81.735						81.735	92.2	113	71.4
81.9017	118.9	167.1	70.7			81.9017	115.6	162.8	68.4			81.9017						81.9017	95.2	116.8	73.6
82.0683	122.7	150.4	95			82.0683	111	127.9	94.1			82.0683						82.0683	96.5	123.4	69.6
82.235	124.1	174.4	73.8			82.235	109.2	128	90.4			82.235						82.235	93.8	115	72.6
82.4017	122.8	185.1	60.5			82.4017	109.5	109.6	109.4			82.4017						82.4017	89.5	93.1	85.9
82.5683	120.5	187.7	53.3			82.5683	117.7	186.5	48.9			82.5683	693.9	1200.1	187.7			82.5683	99.4	131.3	67.5
82.735	127.2	200.7	53.7			82.735	119.5	155.2	83.8			82.735						82.735	90.3	105.2	75.4
82.9017	117.7	160.3	75.1			82.9017	109.1	120.7	97.5			82.9017						82.9017	104	164.9	43.1
83.07	118.5	152.8	84.2			83.07	110.1	118.4	101.8			83.07						83.07	103.9	164.9	42.9
83.2367	123.8	196.9	50.7			83.2367	116.5	133.4	99.6			83.2367						83.2367	101.7	138.8	64.6
83.4033	120.3	145.1	95.5			83.4033	135.8	195.6	76			83.4033						83.4033	100	122.8	77.2
83.57	121.3	164.5	78.1			83.57	107.8	123.3	92.3			83.57						83.57	95.5	117.5	73.5
83.7367	124.6	163.4	85.8			83.7367	108.7	154.9	62.5			83.7367						83.7367	99	133.1	64.9
83.9033	117.5	161.2	73.8			83.9033	112.4	118.4	106.4			83.9033						83.9033	96.1	112.9	79.3
84.07	119	134.6	103.4			84.07	121.4	165.7	77.1			84.07						84.07	98.1	120.6	75.6
84.2367	118.5	126.3	110.7			84.2367	120	120.1	119.9			84.2367						84.2367	98.8	136.8	60.8
84.4033	122.8	175.8	69.8			84.4033	105.5	115.5	95.5			84.4033						84.4033	91.5	113.4	69.6
84.57	121.4	125.4	117.4			84.57	109.8	149.8	69.8			84.57	595	1029	161			84.57	97.5	129.9	65.1
84.7383	114.1	159.6	68.6			84.7383	121.1	174.4	67.8			84.7383	863.6	1696	31.2			84.7383	100.2	137.1	63.3
84.905	119.3	156.4	82.2			84.905						84.905						84.905	92.9	126.3	59.5
85.0717	120.3	190.6	50			85.0717	120.3	168.7	71.9			85.0717	650	1194.8	105.2			85.0717	93.5	126.3	60.7
85.2383	114.9	155.4	74.4			85.2383	106.3	130.3	82.3			85.2383						85.2383	98.4	116.1	80.7
85.405	121.3	149	93.6			85.405	116.5	152.8	80.2			85.405						85.405	94.8	118.1	71.5
85.5717	118.6	150.3	86.9			85.5717	107.7	131.9	83.5			85.5717						85.5717	96.6	131.8	61.4
85.7383	117.2	160.1	74.3			85.7383	115.3	132.8	97.8			85.7383						85.7383	99	140.5	57.5
85.905	117.7	170.8	64.6			85.905	121.9	170.4	73.4			85.905						85.905	97.4	120.2	74.6
86.0717	123.6	192.5	54.7			86.0717	114	155.8	72.2			86.0717						86.0717	98.8	98.9	98.7
86.2383	122.3	151.4	93.2			86.2383	114.4	144.3	84.5			86.2383						86.2383	96.8	108.4	85.2
86.405	115.1	115.4	114.8			86.405	120	163.8	76.2			86.405						86.405	95.8	114.7	76.9
86.5733	113.5	132.2	94.8			86.5733	114.4	153.2	75.6			86.5733						86.5733	97.3	120.7	73.9
86.74	121.9	189.6	54.2			86.74	113.1	137.3	88.9			86.74						86.74	96.3	121.2	71.4
86.9067	117.1	182.1	52.1			86.9067	116.8	151.5	82.1			86.9067						86.9067	92.9	114	71.8
87.0733	125.2	146.8	103.6			87.0733	114.9	146.9	82.9			87.0733	693.4	1228.7	158.1			87.0733	99.6	135.9	63.3
87.24	121.3	151.1	91.5			87.24	112.4	124.4	100.4			87.24						87.24	97.2	127.8	66.6
87.4067	121.5	178.8	64.2			87.4067	117	149.6	84.4			87.4067						87.4067	89.9	100.6	79.2
87.5733	116.6	116.7	116.5			87.5733	122.2	174.8	69.6			87.5733						87.5733	95.3	106.6	84
87.74	117	157.3	76.7			87.74	116	170.7	61.3			87.74						87.74	97.2	106.5	87.9
87.9067	118.2	161.3	75.1			87.9067	116.5	159.1	73.9			87.9067						87.9067	99.8	143.2	56.4
88.0733	119.1	166.6	71.6			88.0733	108.3	133.2	83.4			88.0733						88.0733	96.4	106.9	85.9
88.24	120.8	165	76.6			88.24	119.6	168.1	71.1			88.24						88.24	94.4	104.6	84.2
88.4067	124.4	187.8	61			88.4067	121.1	153.3	88.9			88.4067						88.4067	91.1	107.5	74.7
88.5733	116.8	142.1	91.5			88.5733	110.4	114	106.8			88.5733	729.2	1264.6	193.8			88.5733	96.6	113.3	79.9
88.74	113.3	145.1	81.5			88.74	123.2	178.8	67.6			88.74						88.74	100.3	152	48.6
88.9083	116.3	143	89.6			88.9083	114	137.6	90.4			88.9083						88.9083	99.1	121.4	76.8
89.075	109.8	151.2	68.4			89.075	113.7	113.8	113.6			89.075						89.075	101.9	142.4	61.4
89.2417	118.5	161.4	75.6			89.2417	117.8	167.1	68.5			89.2417						89.2417	94.4	94.5	94.3
89.4083	121.9	177	66.8			89.4083	114.6	155.5	73.7			89.4083						89.4083	99.4	130.4	68.4
89.575	123.3	187	59.6			89.575	110.6	143.7	77.5			89.575						89.575	94.1	94.2	94
89.7417	119.1	163.1	75.1			89.7417	112.9	133.2	92.6			89.7417						89.7417	91.8	91.9	91.7
89.9083	116.9	140.3	93.5			89.9083	111	142.1	79.9			89.9083						89.9083	99	143.3	54.7
90.075	112.6	132.9	92.3			90.075	122.4	177.7	67.1			90.075						90.075	95	95.1	94.9
90.2417	112.6	125.2	100			90.2417	124.4	176.5	72.3			90.2417						90.2417	96.5	121.4	71.6
90.41	113.9	161.2	66.6			90.41	116.8	136.9	96.7			90.41						90.41	95.1	119	71.2
90.5767	116.8	158.5	75.1			90.5767	115.2	151.1	79.3			90.5767						90.5767	94.4	115.6	73.2
90.7433						90.7433	113.8	135.8	91.8			90.7433	753.6	1263.3	243.9			90.7433	100.2	114.7	85.7
90.91	112.7	145.6	79.8			90.91						90.91						90.91	94.2	125.4	63
91.0767	121.5	159.3	83.7			91.0767	111.5	123.4	99.6			91.0767						91.0767	100.4	123.3	77.5
91.2433	119.7	170.9	68.5			91.2433	131.7	190.9	72.5			91.2433						91.2433	102	150.1	53.9
91.41	128.4	204.5	52.3			91.41	120.8	171.3	70.3			91.41						91.41	95.2	102.7	87.7
91.5767	107.9	117.5	98.3			91.5767	118.7	126.5	110.9			91.5767	647.1	1141.6	152.6			91.5767	93.1	99.3	86.9
91.7433	120.9	161	80.8			91.7433	120.7	175.7	65.7			91.7433						91.7433	94.7	117.3	72.1
91.91	112.4	112.5	112.3			91.91	123.2	142	104.4			91.91						91.91	95.2	129.1	61.3
92.0767	114.8	156.6	73			92.0767	119.1	142.9	95.3			92.0767						92.0767	92.9	94.1	91.7
92.2433	113.3	139.4	87.2			92.2433	111.8	134.7	88.9			92.2433						92.2433	98.8	128.3	69.3
92.41	117.3	164	70.6			92.41	116	173	59			92.41	737	1338.4	135.6			92.41	101.7	147.9	55.5
92.5767	110.5	146.5	74.5			92.5767	110.6	147.8	73.4			92.5767						92.5767	99.5	135	64
92.7433	124.8	198.8	50.8			92.7433	112	112.1	111.9			92.7433						92.7433	93.6	110.6	76.6
92.9117	122	191.8	52.2			92.9117	122.3	139.5	105.1			92.9117						92.9117	100.8	114.8	86.8
93.0783	111.7	120.5	102.9			93.0783	116.1	116.2	116			93.0783						93.0783	100.4	143.5	57.3
93.245	116.5	116.6	116.4			93.245	122	179.5	64.5			93.245						93.245	92.8	115.3	70.3
93.4117	113.4	113.5	113.3			93.4117	117.5	165.2	69.8			93.4117						93.4117	97.8	128.3	67.3
93.5783	121.2	152.5	89.9			93.5783	111.7	167.1	56.3			93.5783	1189.3	1951	427.6			93.5783	96.6	131.6	61.6
93.745	129.8	188	71.6			93.745	121.6	155.5	87.7			93.745						93.745	101.6	159.5	43.7
93.9117	124.5	172.1	76.9			93.9117	113	138.5	87.5			93.9117						93.9117	97.9	119.2	76.6
94.0783	115	166.7	63.3			94.0783	111.5	137	86			94.0783						94.0783	104.5	162.7	46.3
94.245	116.1	150.5	81.7			94.245	110.5	139.1	81.9			94.245						94.245	100.4	136.7	64.1
94.4117	118.5	147.8	89.2			94.4117	108.2	114	102.4			94.4117						94.4117	90.9	111.4	70.4
94.58	116.6	116.7	116.5			94.58	121.9	145.4	98.4			94.58						94.58	95.1	122.8	67.4
94.7467	113.6	139.6	87.6			94.7467	112	127.1	96.9			94.7467						94.7467	96.9	132.3	61.5
94.9133	120.5	144.6	96.4			94.9133	117	158.8	75.2			94.9133						94.9133	97.6	97.7	97.5
95.08	108.3	134.9	81.7			95.08	110.1	145.2	75			95.08						95.08	98	129.3	66.7
95.2467	118.7	170.7	66.7			95.2467	115.9	166.5	65.3			95.2467						95.2467	103.2	126.6	79.8
95.4133	115.4	141.5	89.3			95.4133	117.2	146.6	87.8			95.4133	674.3	1039.1	309.5			95.4133	92.9	113.7	72.1
95.58	118.4	163.4	73.4			95.58	113	120	106			95.58						95.58	92.2	93.4	91
95.7467	121.5	193.1	49.9			95.7467	113.8	164.5	63.1			95.7467						95.7467	93.7	134.5	52.9
95.9133	121.5	176.1	66.9			95.9133	118	143	93			95.9133	603.2	1011.8	194.6			95.9133	101.8	118.1	85.5
96.08	116.6	145.4	87.8			96.08	111.4	111.5	111.3			96.08						96.08	95.7	114.6	76.8
96.2467	110.3	135.2	85.4			96.2467	115.9	138.5	93.3			96.2467						96.2467	93.1	93.2	93
96.415	114	159.3	68.7			96.415	112.7	154.7	70.7			96.415						96.415	96	117.9	74.1
96.5817	114.2	133.9	94.5			96.5817	121.7	170.1	73.3			96.5817						96.5817	97.2	119.4	75
96.7483	113.7	149.9	77.5			96.7483	124	210.7	37.3			96.7483						96.7483	104.2	140.1	68.3
96.915	116.4	160.7	72.1			96.915	120.3	189.8	50.8			96.915						96.915	93.7	115.2	72.2
97.0817	114.8	114.9	114.7			97.0817	121.8	166.2	77.4			97.0817						97.0817	97	132.4	61.6
97.2483	117.9	146.9	88.9			97.2483	112.1	153	71.2			97.2483						97.2483	95	151.1	38.9
97.415	118.5	155.8	81.2			97.415	129.9	188.5	71.3			97.415						97.415	96.7	131.9	61.5
97.5817	121.6	182.8	60.4			97.5817	123.3	195.8	50.8			97.5817						97.5817	112.9	179.5	46.3
97.7483	115.4	168.9	61.9			97.7483	124.5	197.8	51.2			97.7483						97.7483	113.3	143.1	83.5
97.915	114.7	156.5	72.9			97.915	121.8	132.1	111.5			97.915	897.8	1554.4	241.2			97.915	98.2	122.9	73.5
98.0817	119.2	188.5	49.9			98.0817	118.3	127.1	109.5			98.0817						98.0817	101.6	139.3	63.9
98.2483	120.7	148	93.4			98.2483	116.6	131.7	101.5			98.2483						98.2483	97.3	119.3	75.3
98.415	117.6	152.2	83			98.415	117.1	117.2	117			98.415						98.415	94.2	126.6	61.8
98.5817	121.3	159.1	83.5			98.5817	122.8	122.9	122.7			98.5817						98.5817	94.2	141.9	46.5
98.75	119.1	139.6	98.6			98.75	117.9	157.3	78.5			98.75						98.75	98.3	143.7	52.9
98.9167	112.5	138.2	86.8			98.9167	122.3	184	60.6			98.9167						98.9167	97	134	60
99.0833	115.3	156.5	74.1			99.0833	109.2	125.3	93.1			99.0833						99.0833	98.6	135	62.2
99.25	111.1	167.1	55.1			99.25	117.6	161.4	73.8			99.25						99.25	96	119.9	72.1
99.4167	124.4	189.1	59.7			99.4167	111.4	115.9	106.9			99.4167						99.4167	91.4	111.9	70.9
99.5833	119.4	180.4	58.4			99.5833	110.8	141.9	79.7			99.5833						99.5833	103.1	141.2	65
99.75	118.5	171.9	65.1			99.75	122	194	50			99.75						99.75	96.5	116.3	76.7
99.9167						99.9167	120.4	162.7	78.1			99.9167						99.9167	90.1	90.2	90
100.083	115.9	145.1	86.7			100.083	119	119.1	118.9			100.083						100.083	91.1	97.1	85.1
100.25	115.4	167.3	63.5			100.25	123.3	160.2	86.4			100.25						100.25	93.3	93.4	93.2
100.417	120.6	147.8	93.4			100.417	115.5	155.3	75.7			100.417						100.417	93.7	114.8	72.6
100.585	118	140.7	95.3			100.585	120.2	168	72.4			100.585						100.585	96.9	110.4	83.4
100.752	115.5	145.3	85.7			100.752	128.1	168.8	87.4			100.752						100.752	102.7	131.9	73.5
100.918	116.1	178.7	53.5			100.918	114.5	129.6	99.4			100.918						100.918	96.4	119.1	73.7
101.085	114.2	138	90.4			101.085	118	161.5	74.5			101.085						101.085	94	121.8	66.2
101.252	122.8	162	83.6			101.252	122.9	167.7	78.1			101.252						101.252	97.9	128.8	67
101.418	114.6	156.5	72.7			101.418	114.6	159.3	69.9			101.418						101.418	95.4	117.6	73.2
101.585	123.6	166.2	81			101.585	140.8	192.5	89.1			101.585						101.585	97.2	120.2	74.2
101.752	116.6	160.7	72.5			101.752	119.3	163	75.6			101.752						101.752	100.2	145.4	55
101.918	113	161.2	64.8			101.918	114	132.2	95.8			101.918						101.918	101.3	147.8	54.8
102.085	124.2	173.6	74.8			102.085	126.9	185.2	68.6			102.085	902.3	1487.2	317.4			102.085	97.8	109.4	86.2
102.252	112.5	147.6	77.4			102.252	116.6	142.9	90.3			102.252	712.8	1238.3	187.3			102.252	97.2	120.4	74
102.418	117.6	145	90.2			102.418	111	134.6	87.4			102.418						102.418	104.4	133.6	75.2
102.585	115.2	163.3	67.1			102.585	115.3	157.4	73.2			102.585						102.585	92.2	100.1	84.3
102.753	113.8	146.9	80.7			102.753	119.5	163.3	75.7			102.753						102.753	91	144.6	37.4
102.92	123.9	183.8	64			102.92	115.7	121.9	109.5			102.92						102.92	95.4	95.5	95.3
103.087	121.6	121.7	121.5			103.087	115.4	151.5	79.3			103.087						103.087	96.9	115.6	78.2
103.253	119.4	175	63.8			103.253	115.4	161.3	69.5			103.253						103.253	97.6	119.6	75.6
103.42	119.5	150.1	88.9			103.42	120	178.7	61.3			103.42						103.42	97.9	124	71.8
103.587	124.2	163.9	84.5			103.587	115.4	156.9	73.9			103.587						103.587	95.8	121.8	69.8
103.753	121.6	167.5	75.7			103.753	113.1	113.2	113			103.753						103.753	95.8	95.9	95.7
103.92	115.5	131.6	99.4			103.92	122.5	164.7	80.3			103.92						103.92	97.2	129.5	64.9
104.087	116.8	147.5	86.1			104.087	111.7	111.8	111.6			104.087						104.087	92.9	94.3	91.5
104.253	112.4	147.4	77.4			104.253	117.7	177.2	58.2			104.253						104.253	94.6	94.7	94.5
104.422	118.9	140.3	97.5			104.422	121.9	144.1	99.7			104.422	826.7	1349.1	304.3			104.422	96.2	131.3	61.1
104.588	114.5	141.7	87.3			104.588	110.6	114.2	107			104.588						104.588	97.1	138.9	55.3
104.755	114	161.7	66.3			104.755						104.755						104.755	95.1	134.9	55.3
104.922	122	132.6	111.4			104.922	111.2	134	88.4			104.922						104.922	100.4	134.4	66.4
105.088	122.3	167.6	77			105.088	115.1	118.2	112			105.088						105.088	95.4	106.8	84
105.255	116.7	150.7	82.7			105.255	125.7	181.8	69.6			105.255						105.255	97.2	127.3	67.1
105.422	116	124.6	107.4			105.422	125.3	137.1	113.5			105.422						105.422	94.6	110.9	78.3
105.588	118	153.3	82.7			105.588	117.4	134	100.8			105.588						105.588	96.1	109.4	82.8
105.755	117.7	144.2	91.2			105.755	118.5	163.2	73.8			105.755						105.755	95.9	118	73.8
105.922	117.8	144.4	91.2			105.922	117.4	150.7	84.1			105.922						105.922	94.4	130.2	58.6
106.088	115.1	151	79.2			106.088						106.088						106.088	98.8	157.1	40.5
106.255	107.1	135.6	78.6			106.255	119.2	173.7	64.7			106.255						106.255	105.8	183	28.6
106.422	114	151.8	76.2			106.422	118.2	163.5	72.9			106.422						106.422	97.2	114.2	80.2
106.59	111.8	129.6	94			106.59	118.2	162.4	74			106.59						106.59	91.5	119	64
106.757	120.9	166.5	75.3			106.757	116.8	139.4	94.2			106.757						106.757	92.9	114	71.8
106.923	110.9	138.7	83.1			106.923	121.3	144.1	98.5			106.923						106.923	100.7	148.2	53.2
107.09	112.6	177.6	47.6			107.09	107.3	136.7	77.9			107.09						107.09	95.4	111.8	79
107.257	114.1	136.5	91.7			107.257	118.1	158.8	77.4			107.257						107.257	101.4	136.1	66.7
107.423	116.2	127.5	104.9			107.423						107.423	1182.7	2347.4	18			107.423	92.3	116.6	68
107.59	115.1	167	63.2			107.59	117.9	134.3	101.5			107.59						107.59	97.9	120.3	75.5
107.757	118.7	168.3	69.1			107.757	113.7	129.5	97.9			107.757						107.757	92.7	110.6	74.8
107.923	120.9	148.2	93.6			107.923	117.4	154	80.8			107.923						107.923	94.8	112	77.6
108.09	117.2	155.5	78.9			108.09	112.9	144.5	81.3			108.09						108.09	91.9	125.8	58
108.257	113.2	155	71.4			108.257	118.2	133.7	102.7			108.257						108.257	96.9	97	96.8
108.423	105	105.1	104.9			108.423	118.8	177.8	59.8			108.423						108.423	96.2	118.2	74.2
108.592	109.3	149.1	69.5			108.592	113.3	151.7	74.9			108.592						108.592	101	147.5	54.5
108.758	111.3	139.1	83.5			108.758	114.5	114.6	114.4			108.758						108.758	99.8	135.7	63.9
108.925	115.1	167	63.2			108.925	115.6	142.6	88.6			108.925						108.925	94.2	125.5	62.9
109.092	120.4	151.9	88.9			109.092	120.8	179.6	62			109.092						109.092	92.7	98.4	87
109.258	124.8	167.3	82.3			109.258	118.9	172.5	65.3			109.258						109.258	95.7	108.2	83.2
109.425	116.3	159.6	73			109.425	126.5	159.6	93.4			109.425						109.425	101.4	131.2	71.6
109.592	114.3	134.9	93.7			109.592	128.1	193.3	62.9			109.592						109.592	92.5	110.3	74.7
109.758	123.4	196	50.8			109.758	128.2	203.8	52.6			109.758						109.758	92	116.5	67.5
109.925	126.1	200.6	51.6			109.925	119.9	153.3	86.5			109.925						109.925	102	136.5	67.5
110.092	112.6	122.3	102.9			110.092	122.2	122.3	122.1			110.092						110.092	99	140.6	57.4
110.258	109.2	122.2	96.2			110.258	127	163	91			110.258						110.258	96.6	132	61.2
110.427	120.6	186.7	54.5			110.427	112.9	133.9	91.9			110.427						110.427	98.5	120.8	76.2
110.593	114.9	126.8	103			110.593	122.9	161.8	84			110.593						110.593	98.4	119.3	77.5
110.76	112.8	140.5	85.1			110.76	120	154.6	85.4			110.76						110.76	95.6	114	77.2
110.927	123	167.9	78.1			110.927	114.1	145.9	82.3			110.927						110.927	92.4	114	70.8
111.093	116.8	171.8	61.8			111.093	113.3	142.9	83.7			111.093						111.093	96.6	108.1	85.1
111.26	131.6	162.3	100.9			111.26	123.2	168.7	77.7			111.26						111.26	98.4	134.3	62.5
111.427	118.1	168.9	67.3			111.427	122.4	141	103.8			111.427						111.427	100	124.7	75.3
111.593	117.9	154.6	81.2			111.593	117.9	169.2	66.6			111.593						111.593	89.2	93.9	84.5
111.76	119.9	132.9	106.9			111.76	130.4	183.5	77.3			111.76						111.76	97	131.2	62.8
111.927	111.4	113.1	109.7			111.927	110.8	115.8	105.8			111.927						111.927	93.3	109	77.6
112.093	118.4	165.7	71.1			112.093	109.5	118.3	100.7			112.093						112.093	94.5	100.3	88.7
112.26	114.9	154.5	75.3			112.26	127.4	202.4	52.4			112.26						112.26	96.9	132.2	61.6
112.427	108.9	109	108.8			112.427	128.1	185.9	70.3			112.427						112.427	95.7	95.8	95.6
112.593	114	154.2	73.8			112.593	118.1	121.1	115.1			112.593						112.593	94.7	109.5	79.9
112.762	120.9	149.4	92.4			112.762	120	163.6	76.4			112.762						112.762	94.9	108.2	81.6
112.928	117.4	171.2	63.6			112.928	119	189.6	48.4			112.928						112.928	95	115	75
113.095	117.9	166.3	69.5			113.095	129.8	182.1	77.5			113.095						113.095	94.2	124.3	64.1
113.262	115.2	157.4	73			113.262	130.8	179.3	82.3			113.262						113.262	96.8	123.4	70.2
113.428	110.7	155.3	66.1			113.428	117.3	147.6	87			113.428						113.428	98.6	139.2	58
113.595	117.9	169.6	66.2			113.595	117.8	154.5	81.1			113.595						113.595	98.3	119.7	76.9
113.762	117.3	171.4	63.2			113.762	116.6	139.6	93.6			113.762						113.762	93.8	93.9	93.7
113.928	117.7	160.6	74.8			113.928	119.9	154.8	85			113.928						113.928	97.7	97.8	97.6
114.095	116.8	184.8	48.8			114.095	122	173	71			114.095	1063.8	1791.5	336.1			114.095	102.8	149.2	56.4
114.262	121.8	193.5	50.1			114.262	122.3	175.9	68.7			114.262						114.262	93.8	123	64.6
114.428	117.3	162.5	72.1			114.428	117.2	144	90.4			114.428						114.428	93.2	114.2	72.2
114.597	117.7	158.2	77.2			114.597	123.1	184.2	62			114.597						114.597	94.9	109.8	80
114.763	110.2	113	107.4			114.763	131	193.5	68.5			114.763						114.763	97.4	122.7	72.1
114.93	114.7	166.4	63			114.93	115	138.7	91.3			114.93						114.93	95	130.4	59.6
115.097	113.6	152.9	74.3			115.097	126.6	189.8	63.4			115.097						115.097	97.7	124.9	70.5
115.263	110.7	142.9	78.5			115.263	124	169.4	78.6			115.263						115.263	105.1	158.2	52
115.43	113.4	133.8	93			115.43	124.6	169.7	79.5			115.43						115.43	98.4	153.3	43.5
115.597	118	140.7	95.3			115.597	117.1	147.6	86.6			115.597						115.597	95.9	118.3	73.5
115.763	118.8	166.1	71.5			115.763						115.763						115.763	99.3	121.9	76.7
115.93	121.6	172.6	70.6			115.93	119.1	172.8	65.4			115.93						115.93	99.7	149.9	49.5
116.097	122.6	184.6	60.6			116.097	119.1	133.8	104.4			116.097						116.097	98.5	145.2	51.8
116.263	114.9	123.7	106.1			116.263	118.3	161.9	74.7			116.263						116.263	94.5	110.8	78.2
116.432	117.6	156.6	78.6			116.432	122	178	66			116.432						116.432	97.8	120.1	75.5
116.598	112.9	140.6	85.2			116.598	121.1	141.9	100.3			116.598						116.598	99.9	129.3	70.5
116.765	109.5	153	66			116.765	117.3	145.2	89.4			116.765						116.765	95.2	109.3	81.1
116.932	116.2	143.5	88.9			116.932	118.8	141.7	95.9			116.932						116.932	94.1	137.1	51.1
117.098	120.5	164.4	76.6			117.098	126.1	127.1	125.1			117.098						117.098	95.2	140.5	49.9
117.265	118.7	173.2	64.2			117.265	121.1	131.5	110.7			117.265						117.265	95.4	130.3	60.5
117.432	110.8	141.7	79.9			117.432	117.9	151	84.8			117.432						117.432	98	125.3	70.7
117.598	110	149.8	70.2			117.598	123.3	168.7	77.9			117.598						117.598	102.2	131.5	72.9
117.765	115.3	183.3	47.3			117.765	117.1	133.6	100.6			117.765						117.765	96.5	96.6	96.4
117.932	123.2	148.5	97.9			117.932	123.6	175.3	71.9			117.932						117.932	99.2	137.9	60.5
118.098	113.6	141.2	86			118.098						118.098						118.098	95	113.4	76.6
118.265	114.9	139.1	90.7			118.265	118.7	137.2	100.2			118.265	863.1	1475.2	251			118.265	95.4	95.5	95.3
118.432	120.1	147.2	93			118.432	120.7	165.5	75.9			118.432						118.432	93.7	127.9	59.5
118.598	117.5	162.2	72.8			118.598	119	131.7	106.3			118.598						118.598	98.2	122.5	73.9
118.767	114.4	181.9	46.9			118.767	123.6	151.5	95.7			118.767						118.767	96.9	130.5	63.3
118.933	109.9	110	109.8			118.933	121.6	167.5	75.7			118.933						118.933	96.9	132.7	61.1
119.1	106.6	130.6	82.6			119.1	121.6	165.9	77.3			119.1						119.1	96.4	96.5	96.3
119.267	121.6	165.8	77.4			119.267	125	173.1	76.9			119.267						119.267	101.5	161.4	41.6
119.433	113.1	128.3	97.9			119.433	115.3	132	98.6			119.433						119.433	94	115	73
119.6	111.8	168.2	55.4			119.6	123.9	162.5	85.3			119.6						119.6	90.9	109.9	71.9
119.767	112.3	132.5	92.1			119.767	112.5	116.2	108.8			119.767						119.767	98	133.8	62.2
119.933	112.3	151.3	73.3			119.933	118.5	122.4	114.6			119.933						119.933	100.2	145.4	55
120.1	112.1	122	102.2			120.1	125	153.5	96.5			120.1						120.1	95.9	132.2	59.6

## Sheet: 7F bottom
	Intensity DOPC (%)					Intensity +3mol% MPB-PE (%)					Intensity +3mol% MPB-PE +30mol%DOPS (%)					Intensity +30mol%DOPS (%)
Radius (nm)	Intitial	Final			Radius (nm)	Intitial	Final			Radius (nm)	Intitial	Final			Radius (nm)	Intitial	Final
0.0669163	0	0			0.0669163	0	0			0.0669163	0	0			0.0669163	0	0
0.0885145	0	0			0.0885145	0	0			0.0885145	0	0			0.0885145	0	0
0.117084	0	0			0.117084	0	0			0.117084	0	0			0.117084	0	0
0.154875	0	0			0.154875	0	0			0.154875	0	0			0.154875	0	0
0.204863	0	0			0.204863	0	0			0.204863	0	0			0.204863	0	0
0.270985	0	0			0.270985	0	0			0.270985	0	0			0.270985	0	0
0.358449	0	0			0.358449	0	0			0.358449	0	0			0.358449	0	0
0.474144	0	0			0.474144	0	0			0.474144	0	0			0.474144	0	0
0.627182	0	0			0.627182	0	0			0.627182	0	0			0.627182	0	0
0.829614	0	0			0.829614	0	0			0.829614	0	0			0.829614	0	0
1.09738	0	0			1.09738	0	0			1.09738	0	0			1.09738	0	0
1.45158	0	0			1.45158	0	0			1.45158	0	0			1.45158	0	0
1.9201	0	0			1.9201	0	0			1.9201	0	0			1.9201	0	0
2.53984	0	0			2.53984	0	0			2.53984	0	0			2.53984	0	0
3.35961	0	0			3.35961	0	0			3.35961	0	0			3.35961	0	0
4.44398	0	0			4.44398	0	0			4.44398	0	0			4.44398	0	0
5.87834	0	0			5.87834	0	0			5.87834	0	0			5.87834	0	0
7.77566	0	0			7.77566	0	0			7.77566	0	0			7.77566	0	0
10.2854	0	0			10.2854	0	0			10.2854	0	0			10.2854	0	0
13.6051	0	0			13.6051	0	0			13.6051	0	0			13.6051	0	0
17.9964	0	0			17.9964	0	0			17.9964	0	0			17.9964	0	0
23.805	0	0			23.805	0	0			23.805	0	0			23.805	0	0
31.4884	0	0			31.4884	0	0			31.4884	0	0			31.4884	0	0
41.6518	0	0			41.6518	0	0			41.6518	0	0			41.6518	0	0
55.0955	3.32368	2.7506			55.0955	4.20342	3.44114			55.0955	7.7681	0			55.0955	8.48372	5.71466
72.8784	16.5636	19.9321			72.8784	20.8349	15.3231			72.8784	32.1694	0			72.8784	26.2589	25.878
96.4009	22.3752	25.4115			96.4009	25.9171	21.3656			96.4009	36.3105	0			96.4009	29.9505	31.6247
127.516	22.1661	23.348			127.516	23.3833	22.2222			127.516	23.752	0			127.516	23.7559	25.5672
168.673	18.0435	17.2721			168.673	16.8234	19.0161			168.673	0	5.64055			168.673	11.5511	11.2155
223.115	12.0021	9.59214			223.115	8.83781	13.0526			223.115	0	10.0017			223.115	0	0
295.129	5.52581	1.69361			295.129	0	5.57933			295.129	0	0			295.129	0	0
390.386	0	0			390.386	0	0			390.386	0	0			390.386	0	0
516.389	0	0			516.389	0	0			516.389	0	0			516.389	0	0
683.062	0	0			683.062	0	0			683.062	0	0			683.062	0	0
903.53	0	0			903.53	0	0			903.53	0	0			903.53	0	0
1195.16	0	0			1195.16	0	0			1195.16	0	27.0961			1195.16	0	0
1580.91	0	0			1580.91	0	0			1580.91	0	57.2617			1580.91	0	0
2091.18	0	0			2091.18	0	0			2091.18	0	0			2091.18	0	0
2766.13	0	0			2766.13	0	0			2766.13	0	0			2766.13	0	0
3658.95	0	0			3658.95	0	0			3658.95	0	0			3658.95	0	0
