# Supplementary material for: STARD3 regulates lysosome positioning and contacts via a GSK3-controlled phosphorylation switch
Source: EMBO J. 2026 Feb 25;45(7):2239–77. doi: 10.1038/s44318-026-00705-3 (PMC13044316; doi:10.1038/s44318-026-00705-3)
Supplement: Supplementary file 17 — Source data Fig. 7 [file 44318_2026_705_MOESM17_ESM.zip › Figure 7/H/cSTD3 DLS.xlsx]

## Sheet: 7H top
	MPB-PE + DOPS _ cSTD3 WT						MPB-PE + DOPS _ cSTD3 KD/KD
Time (min)	Rh (nm)	Rh + Polydispersity	Rh - Polydispersity			Time (min)	Rh (nm)	Rh + Polydispersity	Rh - Polydispersity
0.166667	89.8	130.3	49.3			0.166667	91.7	115.6	67.8
0.333333	85.4	97.5	73.3			0.333333	87.9	112.8	63
0.5	93.1	138.1	48.1			0.5	86.8	119.2	54.4
0.666667	86	98	74			0.666667	87.1	114.9	59.3
0.833333	89.2	117	61.4			0.833333	92	123	61
1	83.3	96.2	70.4			1	82.4	82.5	82.3
1.16667	87.9	107.7	68.1			1.16667	86.2	117	55.4
1.335	88.1	95.7	80.5			1.335	83.4	88.2	78.6
1.50167	89.9	118.8	61			1.50167	88.1	103	73.2
1.66833	85.6	85.7	85.5			1.66833	83.9	91.5	76.3
1.835	82.6	97.5	67.7			1.835	83.8	107.1	60.5
2.00167	88.6	128.8	48.4			2.00167	83.4	109.9	56.9
2.16833						2.16833
2.335	0.2	0.2	0.2			2.335	0.6	0.6	0.6
2.50167	0.8	0.8	0.8			2.50167	0.6	0.6	0.6
2.66833	0.2	0.4	0			2.66833	0.1	0.1	0.1
2.835	0.6	0.6	0.6			2.835	0.3	0.5	0.1
3.00167	0.4	0.4	0.4			3.00167
3.17						3.17	89.2	111.6	66.8
3.33667	91.7	131	52.4			3.33667	101.3	147.1	55.5
3.50333	88.7	90.5	86.9			3.50333	93.4	114.6	72.2
3.67	84.4	95.5	73.3			3.67	95	104.4	85.6
3.83667	86.5	111.9	61.1			3.83667	102.7	134.7	70.7
4.00333	88.9	110.8	67			4.00333	90.2	117.6	62.8
4.17	88.4	93.1	83.7			4.17	93.5	140.6	46.4
4.33667	89.9	111.8	68			4.33667	91.5	115.8	67.2
4.50333	88.5	105	72			4.50333	92.2	114.1	70.3
4.67	88.5	120.8	56.2			4.67	85.4	89.3	81.5
4.83667	87.2	99.6	74.8			4.83667	84.2	114.3	54.1
5.00333	94	130.5	57.5			5.00333	86.5	106	67
5.17167	89.7	108.5	70.9			5.17167	87.6	117.3	57.9
5.33833	82.6	94.5	70.7			5.33833	90	127.7	52.3
5.505	89.8	114.8	64.8			5.505	86.3	99	73.6
5.67167	89	121.8	56.2			5.67167	88.5	122	55
5.83833	87	123.4	50.6			5.83833	82.3	82.4	82.2
6.005	88.8	124.9	52.7			6.005	83.4	95	71.8
6.17167	86.6	86.7	86.5			6.17167	86.4	108.7	64.1
6.33833	88.3	132.8	43.8			6.33833	88.4	99.6	77.2
6.505	89	117	61			6.505	90.3	113	67.6
6.67167	91	119.8	62.2			6.67167	86.6	104.4	68.8
6.83833	90.9	127.4	54.4			6.83833	87.8	119.8	55.8
7.005	94.1	140.9	47.3			7.005	83.7	115.3	52.1
7.17167	93.3	123.5	63.1			7.17167	84.1	106.9	61.3
7.34	94.5	108.1	80.9			7.34	85.4	86.8	84
7.50667	100.3	145.5	55.1			7.50667	85.6	116.9	54.3
7.67333	101.3	133	69.6			7.67333	88.9	98.4	79.4
7.84	98.9	121.1	76.7			7.84	91.7	114.3	69.1
8.00667	105.4	173.5	37.3			8.00667	86.4	118.6	54.2
8.17333	100.2	159.1	41.3			8.17333	87.3	110.1	64.5
8.34	103.2	140.9	65.5			8.34	94.3	127.2	61.4
8.50667	104.2	158.1	50.3			8.50667	86.7	123.3	50.1
8.67333	105	157.1	52.9			8.67333	88.9	121.3	56.5
8.84	103.3	138.1	68.5			8.84	88.1	114.6	61.6
9.00667	98.7	143.2	54.2			9.00667	88	95.6	80.4
9.175	108.6	148.2	69			9.175	89	117.2	60.8
9.34167	108.7	172.3	45.1			9.34167	85.9	120.4	51.4
9.50833	98.5	134.4	62.6			9.50833	90.3	121.5	59.1
9.675	107.6	171	44.2			9.675	89.6	110.5	68.7
9.84167	112.2	170.2	54.2			9.84167	84.5	93.5	75.5
10.0083	104.5	148.7	60.3			10.0083	85.6	96.8	74.4
10.175	112.8	179.4	46.2			10.175	88.6	94.7	82.5
10.3417	109.7	164.2	55.2			10.3417	86.3	104	68.6
10.5083	113.2	156.9	69.5			10.5083	86.7	113.7	59.7
10.675	121.6	166	77.2			10.675	92	112	72
10.8417	117.1	173.9	60.3			10.8417	88.8	123.1	54.5
11.0083	113.4	176.6	50.2			11.0083	87.9	100.6	75.2
11.1767	115.4	181.2	49.6			11.1767	88.5	120.8	56.2
11.3433	123.9	187.3	60.5			11.3433	85.9	100.7	71.1
11.51	117.7	197.3	38.1			11.51	85.6	90.2	81
11.6767	125.1	212.5	37.7			11.6767	91.5	114.4	68.6
11.8433	119.3	192.2	46.4			11.8433	90.7	114.8	66.6
12.01	128.1	203.7	52.5			12.01	89.9	111.5	68.3
12.1767	126.9	173.2	80.6			12.1767	94.3	136.8	51.8
12.3433	123.2	152.2	94.2			12.3433
12.51	126.8	201	52.6			12.51	85.3	87.7	82.9
12.6767	118.3	170.5	66.1			12.6767	83.8	83.9	83.7
12.8433	124.2	214.1	34.3			12.8433	86.5	118.1	54.9
13.01	120.7	163.8	77.6			13.01	87.2	116.6	57.8
13.1767	131.6	224.3	38.9			13.1767	86.8	123.1	50.5
13.345						13.345	85	104.3	65.7
13.5117	138.2	219.8	56.6			13.5117	88.9	121	56.8
13.6783	131.6	216.5	46.7			13.6783	87.7	87.8	87.6
13.845	132.5	217.9	47.1			13.845	85	85.1	84.9
14.0117	125.6	203.9	47.3			14.0117	85.8	109.8	61.8
14.1783	131.2	190.4	72			14.1783	90.6	123.8	57.4
14.345	141	212.1	69.9			14.345	91	100.1	81.9
14.5117	153.6	261.4	45.8			14.5117	91.5	108.8	74.2
14.6783	149.9	204.8	95			14.6783	84.4	97.3	71.5
14.845	146.9	237.7	56.1			14.845	80.9	112.8	49
15.0133	143.3	235.5	51.1			15.0133	82.1	99.6	64.6
15.18	158.5	287.8	29.2			15.18	89.2	105.3	73.1
15.3467	144.8	230.2	59.4			15.3467	86	98.5	73.5
15.5133	148.6	245.1	52.1			15.5133	90.9	107.3	74.5
15.68	130.3	213.7	46.9			15.68	89.2	116.5	61.9
15.8467	136.6	227.2	46			15.8467	86.9	103	70.8
16.0133	136.9	233.8	40			16.0133	86.8	107.6	66
16.18	144.7	241.3	48.1			16.18	87.4	119.7	55.1
16.3467	143.9	248.8	39			16.3467	88.6	123.8	53.4
16.5133	144.6	220.5	68.7			16.5133	81.1	99.6	62.6
16.68	134.7	216.2	53.2			16.68	87.5	120.9	54.1
16.8467	127.1	203.2	51			16.8467	85.4	85.5	85.3
17.0133	147.2	287.8	6.6			17.0133
17.1817	145	247.9	42.1			17.1817	84.2	98.7	69.7
17.3483	138.6	208.7	68.5			17.3483	82.3	106.3	58.3
17.515	133.5	205.3	61.7			17.515	84.8	120.2	49.4
17.6817	155.4	250.7	60.1			17.6817	87.6	119.1	56.1
17.8483	148.9	257.5	40.3			17.8483	84.7	108.4	61
18.015	138.4	182.3	94.5			18.015	87.4	116.6	58.2
18.1817	143.3	231.2	55.4			18.1817	84.5	114.7	54.3
18.3483	139.3	237.7	40.9			18.3483	84.8	86.5	83.1
18.515	144.2	241.7	46.7			18.515	92.5	147	38
18.6817	140.9	239.7	42.1			18.6817	86.3	100.6	72
18.8483	158.1	273.4	42.8			18.8483	92.1	128.7	55.5
19.015	162.1	250.1	74.1			19.015	91.1	98	84.2
19.1833	164.2	276.2	52.2			19.1833	87.7	112.3	63.1
19.35	165.6	264.9	66.3			19.35	87.4	106.3	68.5
19.5167	164.7	286	43.4			19.5167	86.5	115.8	57.2
19.6833	173.2	286.5	59.9			19.6833	83.1	95.2	71
19.85	177.2	340.5	13.9			19.85	91.2	119.7	62.7
20.0167	190.5	348.9	32.1			20.0167	88.6	122	55.2
20.1833	180.6	288.7	72.5			20.1833	89.3	112	66.6
20.35	164.8	248.5	81.1			20.35	93.5	148.7	38.3
20.5167	188.5	326	51			20.5167	87.1	87.8	86.4
20.6833	180.5	328	33			20.6833	84.8	84.9	84.7
20.85	165	267.8	62.2			20.85	88.9	120.6	57.2
21.0183	194.4	320	68.8			21.0183	88.3	107.5	69.1
21.185	168.3	283.9	52.7			21.185	91.1	104.9	77.3
21.3517	179.9	322.1	37.7			21.3517	86.9	101.4	72.4
21.5183	193.1	307.3	78.9			21.5183	87.3	87.4	87.2
21.685	184.2	277.5	90.9			21.685	88.5	110.2	66.8
21.8517	197.1	316.7	77.5			21.8517	87.1	99.4	74.8
22.0183	185.8	363.1	8.5			22.0183	84.8	118.5	51.1
22.185	168	305.6	30.4			22.185	88.1	111	65.2
22.3517	188.3	323.7	52.9			22.3517	90.6	93.9	87.3
22.5183	190	307.3	72.7			22.5183	86.5	99	74
22.685	192.7	320.6	64.8			22.685	86.5	115	58
22.8517	191.4	331	51.8			22.8517	90	107.5	72.5
23.0183	202	372.2	31.8			23.0183	87	102.2	71.8
23.1867	201.4	376.2	26.6			23.1867	103.5	141.2	65.8
23.3533						23.3533	85.8	109.7	61.9
23.52	160.7	252	69.4			23.52	84.7	102.9	66.5
23.6867	205.2	387.7	22.7			23.6867	84.2	106.2	62.2
23.8533	187.8	298.6	77			23.8533	87	87.1	86.9
24.02	206.9	330.6	83.2			24.02	88	121.9	54.1
24.1867	190.1	371.7	8.5			24.1867	86.2	109.3	63.1
24.3533	193.8	337.9	49.7			24.3533	86.4	98.4	74.4
24.52	206.5	376.5	36.5			24.52	87.5	95.5	79.5
24.6867	190.3	365.8	14.8			24.6867	90.1	135.4	44.8
24.855	206.1	402.8	9.4			24.855	85.6	112.3	58.9
25.0217	207.8	381.5	34.1			25.0217	87.5	102.6	72.4
25.1883	205.1	326.7	83.5			25.1883
25.355	189	334.5	43.5			25.355	93	102.5	83.5
25.5217	206.9	333.3	80.5			25.5217	84.3	95.6	73
25.6883	196.6	324.1	69.1			25.6883	95.5	130.5	60.5
25.855	232	409	55			25.855	88.8	93.7	83.9
26.0217	207.3	381.2	33.4			26.0217	89.6	120	59.2
26.1883	214.1	356.8	71.4			26.1883	82.8	82.9	82.7
26.355						26.355	86.8	117.8	55.8
26.5217						26.5217	88.9	107.1	70.7
26.6883	189.8	306.6	73			26.6883	86.2	120.5	51.9
26.855	229.4	386.3	72.5			26.855	87.1	99.8	74.4
27.0217	227.3	424.8	29.8			27.0217	87.4	109.3	65.5
27.1883						27.1883	88.5	100.7	76.3
27.3567	203.4	351.8	55			27.3567	89.8	104.6	75
27.5233	196.6	341.7	51.5			27.5233	91.4	102.3	80.5
27.69	208	370.9	45.1			27.69	86	102.3	69.7
27.8567	220.7	409.7	31.7			27.8567	86.6	104.4	68.8
28.0233	204.5	364.5	44.5			28.0233	89.2	140.7	37.7
28.19	211.1	341	81.2			28.19	86.1	98.4	73.8
28.3567	208.4	388.4	28.4			28.3567	91.7	109.4	74
28.5233	212.9	391.6	34.2			28.5233	91.1	129.2	53
28.69	197.1	317.4	76.8			28.69	90.2	130.9	49.5
28.8567	212.2	384.6	39.8			28.8567	91.1	113.5	68.7
29.025	220.9	400	41.8			29.025	90.1	102.7	77.5
29.1917	219.5	416.4	22.6			29.1917	89.2	99.8	78.6
29.3583	218.4	396.6	40.2			29.3583	86.1	86.2	86
29.525	214.4	377.8	51			29.525	93	120.7	65.3
29.6917						29.6917	92	115.4	68.6
29.8583						29.8583	84.2	96.4	72
30.025						30.025	85.4	85.8	85
30.1917	209.3	382.7	35.9			30.1917	88.2	104.5	71.9
30.3583	249.9	488.6	11.2			30.3583	90.4	111.1	69.7
30.525						30.525	86.2	113.3	59.1
30.6917	229.9	436.9	22.9			30.6917	87.4	87.5	87.3
30.8583	233.4	473.3	-6.5			30.8583	89.2	99.6	78.8
31.0267	244	468.3	19.7			31.0267	96.5	118.4	74.6
31.1933	252.8	494.2	11.4			31.1933	88.8	111.9	65.7
31.36	302.7	589.4	16			31.36	91.8	117.4	66.2
31.5267	253.4	505.2	1.6			31.5267	92.8	117.5	68.1
31.6933	242.4	460.6	24.2			31.6933	88.9	104.2	73.6
31.86	264.2	471	57.4			31.86	84.7	92.7	76.7
32.0267	277.4	540.7	14.1			32.0267	87.1	87.2	87
32.1933	266	485.2	46.8			32.1933	90.8	116.2	65.4
32.36						32.36	84.6	111.1	58.1
32.5267	266.7	508	25.4			32.5267	90.1	114.8	65.4
32.6933	286	583.8	-11.8			32.6933	87.9	108	67.8
32.86	317.9	639.1	-3.3			32.86	91.6	107.1	76.1
33.0283	269.4	549.9	-11.1			33.0283	87.2	138.7	35.7
33.195	314.8	589.2	40.4			33.195	96.2	124.3	68.1
33.3617	255.9	500.1	11.7			33.3617	91	134.4	47.6
33.5283	280.4	548.2	12.6			33.5283	92.4	127.3	57.5
33.695	248	437.1	58.9			33.695	87.9	120.6	55.2
33.8617	323.5	619.3	27.7			33.8617	88.9	121.4	56.4
34.0283						34.0283	84.5	100.1	68.9
34.195						34.195	90.9	113	68.8
34.3617	273.5	476.5	70.5			34.3617	90.1	90.2	90
34.5283	241.9	472.5	11.3			34.5283	90.2	107.7	72.7
34.695	261.6	475	48.2			34.695	87.4	117.6	57.2
34.8617						34.8617	87.2	114.4	60
35.03	387.1	750.3	23.9			35.03	87.3	92	82.6
35.1967	336.5	657.8	15.2			35.1967	89.4	119.9	58.9
35.3633	290.1	567.1	13.1			35.3633	90.4	114.5	66.3
35.53	294.9	566.8	23			35.53	85.9	100	71.8
35.6967						35.6967	86.2	118.5	53.9
35.8633	256.2	479.1	33.3			35.8633	92.7	127	58.4
36.03						36.03	94.5	116.6	72.4
36.1967	279.2	531.8	26.6			36.1967	96	118.9	73.1
36.3633	269.5	526.8	12.2			36.3633	91.1	104.9	77.3
36.53	281.7	517.7	45.7			36.53	90.8	116.1	65.5
36.6967	306.8	600.9	12.7			36.6967	84.8	93.2	76.4
36.8633	308.9	603.2	14.6			36.8633	91.2	108.9	73.5
37.03	323.3	659.8	-13.2			37.03	95.5	143.6	47.4
37.1983	339.4	664.5	14.3			37.1983	84.6	84.7	84.5
37.365	310.4	606.8	14			37.365	88.1	102.8	73.4
37.5317	325.6	627.5	23.7			37.5317	92.1	121.1	63.1
37.6983	321.8	663.3	-19.7			37.6983	96.5	118.3	74.7
37.865						37.865	89.8	110	69.6
38.0317						38.0317	87.5	87.6	87.4
38.1983	401.2	819.3	-16.9			38.1983	88.8	121.6	56
38.365						38.365	91.2	106.5	75.9
38.5317	387	748.7	25.3			38.5317	92	107.8	76.2
38.6983						38.6983	88.8	104.1	73.5
38.865						38.865	96.9	134.4	59.4
39.0317	348.1	630.4	65.8			39.0317	92.6	110.6	74.6
39.2						39.2	89.1	96.1	82.1
39.3667	313.8	623.8	3.8			39.3667	86.8	87.5	86.1
39.5333						39.5333	89.1	106.8	71.4
39.7						39.7	92.7	146.7	38.7
39.8667						39.8667	96.2	96.3	96.1
40.0333	369	638.2	99.8			40.0333	93.1	111	75.2
40.2	361.4	737.7	-14.9			40.2	89.8	122.6	57
40.3667						40.3667	91.8	122.3	61.3
40.5333	343.5	680.1	6.9			40.5333	86.6	116	57.2
40.7	352.2	694.6	9.8			40.7	91.8	107.3	76.3
40.8667						40.8667	90.5	98.3	82.7
41.035	449.7	919.5	-20.1			41.035	89.6	116.8	62.4
41.2017	385.5	700.4	70.6			41.2017	86.7	110.2	63.2
41.3683	427.9	836.5	19.3			41.3683	90.8	122.5	59.1
41.535						41.535	90.6	123.6	57.6
41.7017	446.7	877.7	15.7			41.7017	90.5	90.6	90.4
41.8683						41.8683	92.2	133.8	50.6
42.035	422.7	862.9	-17.5			42.035	86.3	92.1	80.5
42.2017						42.2017	91.4	105.5	77.3
42.3683	410.1	709.3	110.9			42.3683	88.2	111.8	64.6
42.535						42.535	91.9	128.5	55.3
42.7017	443.3	809.6	77			42.7017	92.7	132.2	53.2
42.87						42.87	86.5	114.2	58.8
43.0367	470.1	909.5	30.7			43.0367	92.8	119.2	66.4
43.2033	413.1	843.1	-16.9			43.2033	92.1	117.1	67.1
43.37						43.37	96.2	140.8	51.6
43.5367	431.5	741.7	121.3			43.5367	95.1	114.6	75.6
43.7033	542.1	1030.9	53.3			43.7033	90.6	113.4	67.8
43.87						43.87	90.4	112.6	68.2
44.0367	462.8	889.3	36.3			44.0367	95.3	138.3	52.3
44.2033	488.5	955.3	21.7			44.2033	87.5	119.3	55.7
44.37	411.8	848.1	-24.5			44.37	85.9	112.6	59.2
44.5367						44.5367	90.3	104.7	75.9
44.7033	462.1	949.2	-25			44.7033	90.6	123.6	57.6
44.8717	414.7	828.4	1			44.8717
45.0383	515.9	1052	-20.2			45.0383	98	155.1	40.9
45.205	501.4	937.1	65.7			45.205	94.7	116.2	73.2
45.3717						45.3717	94.4	130	58.8
45.5383	528.8	961.7	95.9			45.5383	94.7	129.2	60.2
45.705	451.9	889.3	14.5			45.705	95	150.6	39.4
45.8717						45.8717	94.7	137.5	51.9
46.0383						46.0383	90.5	130.2	50.8
46.205	566.8	1059.3	74.3			46.205	105	166.4	43.6
46.3717						46.3717	92.6	118.1	67.1
46.5383						46.5383	86.4	117.9	54.9
46.705	464.2	861.7	66.7			46.705	88.4	130	46.8
46.8717						46.8717	92.4	117.6	67.2
47.04						47.04	92.3	121.1	63.5
47.2067	459	836.9	81.1			47.2067	91.1	107.2	75
47.3733						47.3733	93.2	124.5	61.9
47.54	520	983.9	56.1			47.54	85.6	97.8	73.4
47.7067						47.7067	94.1	128.4	59.8
47.8733						47.8733	87.7	99.9	75.5
48.04	560.1	1067.4	52.8			48.04	92.1	104.9	79.3
48.2067	539.1	1010.7	67.5			48.2067	92.5	134.9	50.1
48.3733						48.3733	87.9	103.8	72
48.54	578.4	1118.9	37.9			48.54	95	132.8	57.2
48.7067						48.7067	90.7	111.9	69.5
48.8733	503.8	980.1	27.5			48.8733	91.6	110.4	72.8
49.0417						49.0417	103.7	154.8	52.6
49.2083	616.7	1124.5	108.9			49.2083	91.1	137	45.2
49.375						49.375	93	127	59
49.5417						49.5417	89.7	108.1	71.3
49.7083	564.7	1141.1	-11.7			49.7083	94.6	141.9	47.3
49.875	557.3	779.5	335.1			49.875	87.5	87.6	87.4
50.0417	577.3	1176.6	-22			50.0417	88.1	116.9	59.3
50.2083						50.2083	94.1	113.4	74.8
50.375						50.375	96.9	124	69.8
50.5417						50.5417	87.3	94.9	79.7
50.7083						50.7083	91.3	145.1	37.5
50.8767						50.8767	95.3	151.6	39
51.0433	486	787.3	184.7			51.0433	91.2	124	58.4
51.21	697.2	1232.9	161.5			51.21	90.3	90.4	90.2
51.3767	595.3	1113.2	77.4			51.3767	87.9	95.5	80.3
51.5433						51.5433	90	102.7	77.3
51.71						51.71	90.9	119.5	62.3
51.8767	659.2	1197.1	121.3			51.8767	89.8	114.9	64.7
52.0433						52.0433	88.7	106.2	71.2
52.21	661.6	1166.8	156.4			52.21	92	101.3	82.7
52.3767						52.3767	96	118	74
52.5433						52.5433	90.3	90.4	90.2
52.71						52.71	93.3	113.2	73.4
52.8783						52.8783	92.3	103.6	81
53.045						53.045	89.9	107.8	72
53.2117						53.2117	94.6	94.7	94.5
53.3783						53.3783	94.4	123.8	65
53.545						53.545	91.8	101.6	82
53.7117						53.7117	94.2	129	59.4
53.8783	539.3	797.6	281			53.8783	92.2	115	69.4
54.045						54.045	88.6	118	59.2
54.2117						54.2117	94.9	118.3	71.5
54.3783						54.3783	92.8	100.8	84.8
54.545						54.545	88.8	121.2	56.4
54.7117						54.7117	87.9	107.7	68.1
54.8783						54.8783	93.4	107.6	79.2
55.0467	720.1	1148	292.2			55.0467	87.6	122.5	52.7
55.2133	572.3	860.8	283.8			55.2133	96.6	135.9	57.3
55.38	597.5	1116.7	78.3			55.38	97.4	136.2	58.6
55.5467	805.2	1574.1	36.3			55.5467	91.8	133.1	50.5
55.7133						55.7133	92.6	113.6	71.6
55.88						55.88	93.9	106.8	81
56.0467						56.0467	87	87.1	86.9
56.2133						56.2133	90.9	124	57.8
56.38	676.5	1163.9	189.1			56.38	88.7	103.5	73.9
56.5467	839.2	1451.4	227			56.5467	94	138.7	49.3
56.7133						56.7133	87.9	120.2	55.6
56.88						56.88	95.5	148.5	42.5
57.0483						57.0483	88.2	120.4	56
57.215						57.215	96.3	110.2	82.4
57.3817						57.3817	94.7	124.3	65.1
57.5483						57.5483	97	124	70
57.715						57.715	94.9	147.7	42.1
57.8817						57.8817	90.3	101.6	79
58.0483	692	978.4	405.6			58.0483	89.2	93.3	85.1
58.215						58.215	96.8	113.5	80.1
58.3817	655.2	1104.6	205.8			58.3817	93	133	53
58.5483	686.7	1187.6	185.8			58.5483	95	138.7	51.3
58.715	842.1	1646.2	38			58.715	90.6	101.4	79.8
58.8817						58.8817	92.1	95.8	88.4
59.0483						59.0483	92.5	110.3	74.7
59.2167						59.2167	92.2	105.3	79.1
59.3833	741.9	1410.9	72.9			59.3833	89.6	112.6	66.6
59.55						59.55	91	119.4	62.6
59.7167						59.7167	91.3	124.6	58
59.8833	864.6	1499.8	229.4			59.8833	94.7	108	81.4
60.05						60.05	96.2	131.1	61.3
60.2167						60.2167	100.3	158.6	42
60.3833	735.6	1212.7	258.5			60.3833	98.5	129.1	67.9
60.55						60.55	105.2	145	65.4
60.7183						60.7183	92	122.5	61.5
60.885						60.885	89.3	106.1	72.5
61.0517						61.0517	97	110.5	83.5
61.2183						61.2183	91.3	111.9	70.7
61.385						61.385	93.4	113.3	73.5
61.5517						61.5517	98	133.9	62.1
61.7183						61.7183	101.3	134.9	67.7
61.885	863	1372.3	353.7			61.885	94.1	112.9	75.3
62.0517						62.0517	88.8	93.5	84.1
62.2183	936.1	1538.4	333.8			62.2183	102.7	122.5	82.9
62.385	752.6	1431.3	73.9			62.385	96	131.2	60.8
62.5517	805.8	1377.2	234.4			62.5517	96.4	145	47.8
62.72						62.72	94.8	142.8	46.8
62.8867						62.8867	92.4	106.4	78.4
63.0533						63.0533	100.7	146.4	55
63.22						63.22	97.1	140.4	53.8
63.3867	752.7	1137.9	367.5			63.3867	97.7	130.3	65.1
63.5533						63.5533	90.6	103.3	77.9
63.72						63.72	92.1	108	76.2
63.8867						63.8867	94.4	94.5	94.3
64.0533						64.0533	101.1	160.6	41.6
64.22						64.22	93	127.4	58.6
64.3867						64.3867	92.1	129.3	54.9
64.5533	848.5	1465.9	231.1			64.5533	91.5	103.2	79.8
64.72	860.3	1487.9	232.7			64.72	96.6	124	69.2
64.8883						64.8883	95.9	124.1	67.7
65.055						65.055	94.6	143	46.2
65.2217						65.2217	99.1	138.5	59.7
65.3883						65.3883	96.6	138.9	54.3
65.555						65.555	90.6	131.4	49.8
65.7217						65.7217	96.8	114.2	79.4
65.8883	951.2	1432.4	470			65.8883	91.7	91.8	91.6
66.055						66.055	92.1	92.2	92
66.2217						66.2217	93.8	96.1	91.5
66.3883						66.3883	92.7	126.7	58.7
66.555						66.555	108.2	177.7	38.7
66.7217	767.5	1320	215			66.7217	95.1	95.2	95
66.89						66.89	89.9	122.6	57.2
67.0567						67.0567	90.8	95.6	86
67.2233	848.7	1280.9	416.5			67.2233	96.4	118.1	74.7
67.39						67.39	93.1	103.1	83.1
67.5567						67.5567	91.8	111.3	72.3
67.7233						67.7233	93.6	94	93.2
67.89						67.89	94.4	107.7	81.1
68.0567						68.0567	96.4	128.9	63.9
68.2233						68.2233	92.4	103.4	81.4
68.39						68.39	96	101.7	90.3
68.5567						68.5567	92.7	113.6	71.8
68.7233						68.7233	94.4	128.8	60
68.89	788.1	1361.2	215			68.89	103	140	66
69.0583						69.0583
69.225	922.7	1694	151.4			69.225	96.5	153.3	39.7
69.3917						69.3917	95.9	109.7	82.1
69.5583						69.5583	95	137.8	52.2
69.725						69.725	96	117.6	74.4
69.8917						69.8917	97.8	155.5	40.1
70.0583						70.0583	94.1	125.5	62.7
70.225						70.225	92.7	111.8	73.6
70.3917						70.3917	89.2	102.2	76.2
70.5583						70.5583
70.725						70.725
70.8933						70.8933	90.8	90.9	90.7
71.06						71.06	88.4	113.6	63.2
71.2267						71.2267	90.3	106.8	73.8
71.3933						71.3933	94.8	121.7	67.9
71.56						71.56	91.9	100.1	83.7
71.7267						71.7267	101.2	147.1	55.3
71.8933						71.8933	100.4	128.6	72.2
72.06						72.06	97.6	110.9	84.3
72.2267	928.1	1601.3	254.9			72.2267	94.6	116.9	72.3
72.3933						72.3933	98.2	156.1	40.3
72.56						72.56	107.5	134.1	80.9
72.7267	869.7	1532.7	206.7			72.7267	95.9	130.9	60.9
72.895						72.895	99	129.8	68.2
73.0617	1194.4	2102.8	286			73.0617	98.6	98.7	98.5
73.2283						73.2283	100.1	128	72.2
73.395						73.395	95.8	123.2	68.4
73.5617						73.5617	91.1	97.8	84.4
73.7283						73.7283	95.1	103.3	86.9
73.895						73.895	94.2	107.5	80.9
74.0617						74.0617	98.6	121.3	75.9
74.2283						74.2283	98.1	124.7	71.5
74.395						74.395	99.4	123.5	75.3
74.5617						74.5617	101.1	110.4	91.8
74.73	904.1	1364.1	444.1			74.73	92.9	114	71.8
74.8967						74.8967	102.2	131.8	72.6
75.0633						75.0633	102.2	102.3	102.1
75.23						75.23	95	121.5	68.5
75.3967						75.3967	96.7	126.8	66.6
75.5633						75.5633
75.73						75.73	102.8	140.4	65.2
75.8967	986	1717.7	254.3			75.8967	95.1	129.8	60.4
76.0633						76.0633	100.5	115.2	85.8
76.23	1051.2	1434.6	667.8			76.23	95.8	112.5	79.1
76.3967						76.3967	104.6	152.1	57.1
76.5633	902.4	1688	116.8			76.5633	95.9	123.2	68.6
76.7317						76.7317	100.9	138	63.8
76.8983						76.8983	95.7	117.3	74.1
77.065						77.065	100.3	100.4	100.2
77.2317						77.2317	95.7	125.3	66.1
77.3983						77.3983	95.6	120.4	70.8
77.565						77.565	91.3	118.3	64.3
77.7317						77.7317	95	113	77
77.8983						77.8983	101.2	125.3	77.1
78.065						78.065	96.6	118.7	74.5
78.2317						78.2317	98.7	112.7	84.7
78.3983						78.3983	94.7	134.3	55.1
78.565						78.565	97.7	112.8	82.6
78.7317						78.7317	99.4	123.2	75.6
78.9						78.9	92.7	121.2	64.2
79.0667						79.0667	97.9	120	75.8
79.2333						79.2333	102.5	140.1	64.9
79.4						79.4	99.1	105.6	92.6
79.5667						79.5667	94.6	106.3	82.9
79.7333						79.7333	101.5	124.6	78.4
79.9						79.9	100.8	146.1	55.5
80.0667	827.1	1502	152.2			80.0667	100.3	126.3	74.3
80.2333						80.2333	98.2	123.3	73.1
80.4						80.4	102.7	163.3	42.1
80.5683						80.5683	95.4	130.3	60.5
80.735						80.735	95	113.2	76.8
80.9017						80.9017	99.4	132.9	65.9
81.0683						81.0683	100	126.6	73.4
81.235						81.235
81.4017	1013.7	1598.1	429.3			81.4017	97.1	130.2	64
81.5683						81.5683	95.1	118	72.2
81.735						81.735
81.9017						81.9017	103.1	151.9	54.3
82.0683						82.0683	101.6	138.6	64.6
82.235						82.235	102.1	116.8	87.4
82.4017						82.4017	104.2	145.7	62.7
82.5683						82.5683	107.6	140.1	75.1
82.735						82.735	99.9	118.1	81.7
82.9017						82.9017	100.2	136.8	63.6
83.07						83.07	111.1	140	82.2
83.2367						83.2367	101.2	137.8	64.6
83.4033	1138	1553.1	722.9			83.4033	97.5	141.5	53.5
83.57						83.57	101.9	139.2	64.6
83.7367						83.7367	103.9	141.8	66
83.9033						83.9033	97.1	153.2	41
84.07						84.07	96.6	118.1	75.1
84.2367						84.2367	100.2	136.8	63.6
84.4033						84.4033	99	130	68
84.57						84.57	98.6	132.6	64.6
84.7383						84.7383	101.2	103.3	99.1
84.905						84.905	103.2	140.2	66.2
85.0717						85.0717	96.9	118.7	75.1
85.2383	843.2	1458.3	228.1			85.2383	102.4	127.6	77.2
85.405						85.405	99.2	133.3	65.1
85.5717	813.2	1276.6	349.8			85.5717	100.8	123.6	78
85.7383						85.7383	96.3	120.1	72.5
85.905						85.905	97.5	133	62
86.0717						86.0717	101.4	133	69.8
86.2383						86.2383	101.1	137.9	64.3
86.405						86.405	96.7	129.5	63.9
86.5733						86.5733	101.6	124.6	78.6
86.74						86.74	96.5	102.3	90.7
86.9067						86.9067	97.6	109.5	85.7
87.0733						87.0733	104.2	132	76.4
87.24						87.24	99.3	127	71.6
87.4067						87.4067	100.7	130.1	71.3
87.5733	1068.7	1778	359.4			87.5733	94.2	117.4	71
87.74						87.74	103.1	106.3	99.9
87.9067	1028.4	1509.9	546.9			87.9067	107	140.4	73.6
88.0733						88.0733	102.9	151.4	54.4
88.24						88.24	96.4	131.6	61.2
88.4067						88.4067	101.5	131.1	71.9
88.5733						88.5733	97.6	119.6	75.6
88.74						88.74	98.3	125.7	70.9
88.9083						88.9083
89.075						89.075
89.2417						89.2417	104	153	55
89.4083	912.6	1298.8	526.4			89.4083	100.6	115	86.2
89.575	1071.2	1828.9	313.5			89.575	107.3	166.1	48.5
89.7417						89.7417	107.7	141.8	73.6
89.9083						89.9083	101.9	116.6	87.2
90.075						90.075	108.3	141.2	75.4
90.2417						90.2417	94.2	107.5	80.9
90.41						90.41	107.1	146.4	67.8
90.5767						90.5767	104.9	143.1	66.7
90.7433						90.7433	103.8	165.1	42.5
90.91						90.91	101.2	151.2	51.2
91.0767						91.0767	101.6	117.6	85.6
91.2433						91.2433	101	159.3	42.7
91.41						91.41	104	120	88
91.5767						91.5767	107.7	138.2	77.2
91.7433						91.7433	100.4	100.5	100.3
91.91						91.91	96.8	105	88.6
92.0767						92.0767	103.9	132.9	74.9
92.2433						92.2433	98.2	122.5	73.9
92.41						92.41	94.5	117.1	71.9
92.5767						92.5767	100.9	101	100.8
92.7433						92.7433	103.9	141.8	66
92.9117						92.9117	98.6	112.3	84.9
93.0783	1002.8	1563.5	442.1			93.0783	100.3	133.3	67.3
93.245						93.245	100.9	101	100.8
93.4117						93.4117	102.2	137.6	66.8
93.5783						93.5783	103.9	127.1	80.7
93.745						93.745	105.1	128.2	82
93.9117						93.9117	107.3	130.3	84.3
94.0783						94.0783	102.8	121.6	84
94.245						94.245	103.7	142.8	64.6
94.4117						94.4117	105.4	123.7	87.1
94.58						94.58	101.6	133.6	69.6
94.7467	879.1	1520.4	237.8			94.7467	104.9	141	68.8
94.9133	1153.3	1833.1	473.5			94.9133	106.1	154.2	58
95.08						95.08	106.7	148.6	64.8
95.2467						95.2467	105.5	166.5	44.5
95.4133						95.4133	97.7	97.8	97.6
95.58						95.58	105.4	138.2	72.6
95.7467						95.7467	103.1	147.7	58.5
95.9133						95.9133	97.8	126.3	69.3
96.08						96.08	102.9	134	71.8
96.2467						96.2467	104.7	142.9	66.5
96.415	1369.2	2375.2	363.2			96.415	101.6	137.4	65.8
96.5817						96.5817	110	144.3	75.7
96.7483						96.7483	109.8	135.4	84.2
96.915						96.915	109.2	144.3	74.1
97.0817						97.0817	105	139.8	70.2
97.2483						97.2483	111.6	162.8	60.4
97.415						97.415	102.1	107.7	96.5
97.5817	992.7	1718.7	266.7			97.5817	99.5	112.4	86.6
97.7483						97.7483	98	111.6	84.4
97.915						97.915	103.6	135.9	71.3
98.0817						98.0817	101	124.7	77.3
98.2483						98.2483	101.1	142.1	60.1
98.415						98.415	102.2	138.4	66
98.5817						98.5817	111.2	147.2	75.2
98.75						98.75	106.4	145.3	67.5
98.9167						98.9167	98	123.3	72.7
99.0833						99.0833	101.4	125	77.8
99.25						99.25	101	138.1	63.9
99.4167						99.4167	103.7	132.6	74.8
99.5833						99.5833	106.6	169.3	43.9
99.75						99.75	103.5	127.1	79.9
99.9167						99.9167	106.2	129.6	82.8
100.083						100.083	101.2	115.3	87.1
100.25						100.25	112.2	112.3	112.1
100.417						100.417	102.7	134.7	70.7
100.585						100.585	104.8	129.7	79.9
100.752						100.752	104.2	128.4	80
100.918						100.918	103.4	163.8	43
101.085						101.085	100.3	100.4	100.2
101.252						101.252	105.9	115	96.8
101.418						101.418	104.4	118.7	90.1
101.585						101.585	111.4	167.2	55.6
101.752						101.752	106.7	146.2	67.2
101.918						101.918	114.5	136.7	92.3
102.085						102.085	109.5	142.2	76.8
102.252						102.252	101.8	133.6	70
102.418						102.418	106.9	144.9	68.9
102.585						102.585	105.6	105.7	105.5
102.753						102.753	105	144.6	65.4
102.92						102.92	112.5	152.1	72.9
103.087	1021.9	1530.2	513.6			103.087	99.6	127.4	71.8
103.253						103.253	104.9	123.9	85.9
103.42						103.42	106.8	125.2	88.4
103.587						103.587	99.4	132.4	66.4
103.753						103.753	99.8	137.9	61.7
103.92						103.92	103.8	138	69.6
104.087						104.087	103	138.8	67.2
104.253						104.253	98	109.7	86.3
104.422						104.422	100.6	123.4	77.8
104.588						104.588	100.8	100.9	100.7
104.755	1456.2	1861.9	1050.5			104.755	102.4	139.4	65.4
104.922						104.922	105.7	123.1	88.3
105.088						105.088	98.9	121.2	76.6
105.255						105.255	108.1	136.6	79.6
105.422						105.422	101.1	106.4	95.8
105.588						105.588	100.5	137.8	63.2
105.755						105.755	98.9	107.4	90.4
105.922						105.922	104.4	128.1	80.7
106.088						106.088	99.5	110.2	88.8
106.255						106.255	103.4	118.4	88.4
106.422						106.422	107.4	137.3	77.5
106.59						106.59	111.2	155.4	67
106.757						106.757	102.9	114	91.8
106.923						106.923	104.5	135.7	73.3
107.09						107.09	105.5	154.6	56.4
107.257						107.257	103.4	155.5	51.3
107.423						107.423	115.7	164.3	67.1
107.59						107.59	104	116.4	91.6
107.757						107.757	111.7	138.6	84.8
107.923						107.923	101	134.5	67.5
108.09						108.09	106.3	136.4	76.2
108.257						108.257	110.3	148.4	72.2
108.423						108.423	108.6	136.2	81
108.592						108.592	108	148.8	67.2
108.758						108.758	103.4	156.8	50
108.925						108.925	106.7	149.9	63.5
109.092	981.1	1308.5	653.7			109.092	105.5	130	81
109.258						109.258	107.3	139.4	75.2
109.425						109.425	109.4	144.9	73.9
109.592	1259.8	1735.1	784.5			109.592	113.6	180.1	47.1
109.758						109.758	107.4	135.1	79.7
109.925						109.925	108.2	147.7	68.7
110.092						110.092	108	154.5	61.5
110.258						110.258	108.4	156.4	60.4
110.427						110.427	107.3	124.8	89.8
110.593						110.593	104.8	133.4	76.2
110.76						110.76	110.6	141.7	79.5
110.927						110.927	101.4	133.1	69.7
111.093						111.093	104.2	141.2	67.2
111.26						111.26	105	166.6	43.4
111.427						111.427	100.5	100.6	100.4
111.593						111.593	106.8	133.2	80.4
111.76	1127.4	1732.8	522			111.76	106.8	154.9	58.7
111.927	1453.8	2311.8	595.8			111.927	100.2	158.3	42.1
112.093						112.093	107	155.2	58.8
112.26						112.26	104.1	134.7	73.5
112.427						112.427	104.8	116	93.6
112.593						112.593	105.6	147.1	64.1
112.762						112.762	110.6	160.2	61
112.928						112.928	109.2	157.1	61.3
113.095						113.095	100.2	100.3	100.1
113.262						113.262	100.7	125.6	75.8
113.428						113.428	101.1	146.2	56
113.595						113.595	101.2	133	69.4
113.762						113.762	107.2	139.2	75.2
113.928						113.928	115.1	154.2	76
114.095						114.095	108.9	124.1	93.7
114.262						114.262	104.2	104.3	104.1
114.428						114.428	105.8	144.4	67.2
114.597						114.597	107.8	147.2	68.4
114.763						114.763	110.9	153	68.8
114.93						114.93	109.8	141.1	78.5
115.097						115.097	102.6	134.7	70.5
115.263						115.263	101.3	102	100.6
115.43	1018.8	1708.9	328.7			115.43	110.8	138.9	82.7
115.597						115.597	107.5	132.8	82.2
115.763						115.763	109.4	147.1	71.7
115.93	1142.3	1627.3	657.3			115.93	106.5	145.3	67.7
116.097						116.097	105.1	129.3	80.9
116.263						116.263	113.8	130.2	97.4
116.432						116.432	113.9	147.1	80.7
116.598	858.3	1467.3	249.3			116.598	102.9	106.2	99.6
116.765						116.765	105.9	140.2	71.6
116.932	1373.7	1803.2	944.2			116.932	113.9	171.9	55.9
117.098						117.098	99.9	100	99.8
117.265						117.265	111	136	86
117.432	1270.3	1847.7	692.9			117.432	105.4	143.8	67
117.598	1096.7	1991.2	202.2			117.598	107	138.6	75.4
117.765						117.765	106	139.9	72.1
117.932						117.932	107.9	135.8	80
118.098						118.098	103.8	132.7	74.9
118.265						118.265	107	128.5	85.5
118.432	1050.2	1812.4	288			118.432	111	148.2	73.8
118.598						118.598	106.3	145	67.6
118.767						118.767	104.8	128.8	80.8
118.933						118.933	106.3	145.1	67.5
119.1						119.1	110.2	135.1	85.3
119.267						119.267	111.4	134.7	88.1
119.433						119.433	108.4	147.9	68.9
119.6						119.6	112.7	177.5	47.9
119.767						119.767	107.8	171.3	44.3
119.933						119.933	105.6	144.1	67.1
120.1						120.1	111.7	173.1	50.3

## Sheet: 7H bottom
	(+3mol% MPB-PE + 30mol% DOPS) _ cSTD3 WT					(+3mol% MPB-PE +30mol% DOPS) _ cSTD3 KD/KD
Radius (nm)	Intitial	Final			Radius (nm)	Intitial	Final
0.0669163	0	0			0.0669163	0	0
0.0885145	0	0			0.0885145	0	0
0.117084	0	0			0.117084	0	0
0.154875	0	0			0.154875	0	0
0.204863	0	0			0.204863	0	0
0.270985	0	0			0.270985	0	0
0.358449	0	0			0.358449	0	0
0.474144	0	0			0.474144	0	0
0.627182	0	0			0.627182	0	0
0.829614	0	0			0.829614	0	0
1.09738	0	0			1.09738	0	0
1.45158	0	0			1.45158	0	0
1.9201	0	0			1.9201	0	0
2.53984	0	0			2.53984	0	0
3.35961	0	0			3.35961	0	0
4.44398	0	0			4.44398	0	0
5.87834	0	0			5.87834	0	0
7.77566	0	0			7.77566	0	0
10.2854	0	0			10.2854	0	0
13.6051	0	0			13.6051	0	0
17.9964	0	0			17.9964	0	0
23.805	0	0			23.805	0	0
31.4884	0	0			31.4884	0	0
41.6518	0	0			41.6518	0	0
55.0955	17.0243	0			55.0955	18.3299	2.53029
72.8784	26.6288	0			72.8784	26.4494	16.6888
96.4009	27.2651	1.50555			96.4009	26.381	24.2409
127.516	20.4924	0			127.516	19.8418	25.1245
168.673	8.5893	0			168.673	8.99791	20.2633
223.115	0	3.06786			223.115	0	11.1522
295.129	0	1.40047			295.129	0	0
390.386	0	0			390.386	0	0
516.389	0	0			516.389	0	0
683.062	0	0			683.062	0	0
903.53	0	4.4878			903.53	0	0
1195.16	0	24.2914			1195.16	0	0
1580.91	0	33.6504			1580.91	0	0
2091.18	0	26.9144			2091.18	0	0
2766.13	0	4.68209			2766.13	0	0
3658.95	0	0			3658.95	0	0
