# Supplementary material for: STARD3 regulates lysosome positioning and contacts via a GSK3-controlled phosphorylation switch
Source: EMBO J. 2026 Feb 25;45(7):2239–77. doi: 10.1038/s44318-026-00705-3 (PMC13044316; doi:10.1038/s44318-026-00705-3)
Supplement: Supplementary file 18 — Source data Fig. 8 [file 44318_2026_705_MOESM18_ESM.zip]

Archive with 57 entries (48 files):
- Figure 8/
- Figure 8/B/
- Figure 8/B/STARD3WT_CHIR99021/
- Figure 8/B/STARD3WT_CHIR99021/20250113_MCF7STARD3WT_CHIR_2.nd
- Figure 8/B/STARD3WT_CHIR99021/20250113_MCF7STARD3WT_CHIR_2_SR.nd
- Figure 8/B/STARD3WT_CHIR99021/20250113_MCF7STARD3WT_CHIR_2_SR_w1SPI 491 GFP.TIF
- Figure 8/B/STARD3WT_CHIR99021/20250113_MCF7STARD3WT_CHIR_2_SR_w2SPI 561 mCherry.TIF
- Figure 8/B/STARD3WT_CHIR99021/20250113_MCF7STARD3WT_CHIR_2_SR_w3SPI 405 DAPI.TIF
- Figure 8/B/STARD3WT_CHIR99021/20250113_MCF7STARD3WT_CHIR_2_w1SPI 491 GFP.TIF
- Figure 8/B/STARD3WT_CHIR99021/20250113_MCF7STARD3WT_CHIR_2_w2SPI 561 mCherry.TIF
- Figure 8/B/STARD3WT_CHIR99021/20250113_MCF7STARD3WT_CHIR_2_w3SPI 405 DAPI.TIF
- Figure 8/B/STARD3WT_NT/
- Figure 8/B/STARD3WT_NT/20250113_MCF7STARD3WT_NT_1.nd
- Figure 8/B/STARD3WT_NT/20250113_MCF7STARD3WT_NT_1_SR.nd
- Figure 8/B/STARD3WT_NT/20250113_MCF7STARD3WT_NT_1_SR_w1SPI 491 GFP.TIF
- Figure 8/B/STARD3WT_NT/20250113_MCF7STARD3WT_NT_1_SR_w2SPI 561 mCherry.TIF
- Figure 8/B/STARD3WT_NT/20250113_MCF7STARD3WT_NT_1_SR_w3SPI 405 DAPI.TIF
- Figure 8/B/STARD3WT_NT/20250113_MCF7STARD3WT_NT_1_w1SPI 491 GFP.TIF
- Figure 8/B/STARD3WT_NT/20250113_MCF7STARD3WT_NT_1_w2SPI 561 mCherry.TIF
- Figure 8/B/STARD3WT_NT/20250113_MCF7STARD3WT_NT_1_w3SPI 405 DAPI.TIF
- Figure 8/C/
- Figure 8/C/STARD3_KD_KD_CHIR99021/
- Figure 8/C/STARD3_KD_KD_CHIR99021/20250129_MCF7STARD3K2D2_CHIR_7.nd
- Figure 8/C/STARD3_KD_KD_CHIR99021/20250129_MCF7STARD3K2D2_CHIR_7_SR.nd
- Figure 8/C/STARD3_KD_KD_CHIR99021/20250129_MCF7STARD3K2D2_CHIR_7_SR_w1SPI 491 GFP.TIF
- Figure 8/C/STARD3_KD_KD_CHIR99021/20250129_MCF7STARD3K2D2_CHIR_7_SR_w2SPI 561 mCherry.TIF
- Figure 8/C/STARD3_KD_KD_CHIR99021/20250129_MCF7STARD3K2D2_CHIR_7_SR_w3SPI 405 DAPI.TIF
- Figure 8/C/STARD3_KD_KD_CHIR99021/20250129_MCF7STARD3K2D2_CHIR_7_w1SPI 491 GFP.TIF
- Figure 8/C/STARD3_KD_KD_CHIR99021/20250129_MCF7STARD3K2D2_CHIR_7_w2SPI 561 mCherry.TIF
- Figure 8/C/STARD3_KD_KD_CHIR99021/20250129_MCF7STARD3K2D2_CHIR_7_w3SPI 405 DAPI.TIF
- Figure 8/C/STARD3_KD_KD_NT/
- Figure 8/C/STARD3_KD_KD_NT/20250129_MCF7STARD3K2D2_NT_3.nd
- Figure 8/C/STARD3_KD_KD_NT/20250129_MCF7STARD3K2D2_NT_3_SR.nd
- Figure 8/C/STARD3_KD_KD_NT/20250129_MCF7STARD3K2D2_NT_3_SR_w1SPI 491 GFP.TIF
- Figure 8/C/STARD3_KD_KD_NT/20250129_MCF7STARD3K2D2_NT_3_SR_w2SPI 561 mCherry.TIF
- Figure 8/C/STARD3_KD_KD_NT/20250129_MCF7STARD3K2D2_NT_3_SR_w3SPI 405 DAPI.TIF
- Figure 8/C/STARD3_KD_KD_NT/20250129_MCF7STARD3K2D2_NT_3_w1SPI 491 GFP.TIF
- Figure 8/C/STARD3_KD_KD_NT/20250129_MCF7STARD3K2D2_NT_3_w2SPI 561 mCherry.TIF
- Figure 8/C/STARD3_KD_KD_NT/20250129_MCF7STARD3K2D2_NT_3_w3SPI 405 DAPI.TIF
- Figure 8/D/
- Figure 8/D/20250113_MCF7STARD3S209A_NT_5.nd
- Figure 8/D/20250113_MCF7STARD3S209A_NT_5_SR.nd
- Figure 8/D/20250113_MCF7STARD3S209A_NT_5_SR_w1SPI 491 GFP.TIF
- Figure 8/D/20250113_MCF7STARD3S209A_NT_5_SR_w2SPI 561 mCherry.TIF
- Figure 8/D/20250113_MCF7STARD3S209A_NT_5_SR_w3SPI 405 DAPI.TIF
- Figure 8/D/20250113_MCF7STARD3S209A_NT_5_w1SPI 491 GFP.TIF
- Figure 8/D/20250113_MCF7STARD3S209A_NT_5_w2SPI 561 mCherry.TIF
- Figure 8/D/20250113_MCF7STARD3S209A_NT_5_w3SPI 405 DAPI.TIF
- Figure 8/E/
- Figure 8/E/20250114_MCF7STARD3S209AK2D2_NT_19.nd
- Figure 8/E/20250114_MCF7STARD3S209AK2D2_NT_19_SR.nd
- Figure 8/E/20250114_MCF7STARD3S209AK2D2_NT_19_SR_w1SPI 491 GFP.TIF
- Figure 8/E/20250114_MCF7STARD3S209AK2D2_NT_19_SR_w2SPI 561 mCherry.TIF
- Figure 8/E/20250114_MCF7STARD3S209AK2D2_NT_19_SR_w3SPI 405 DAPI.TIF
- Figure 8/E/20250114_MCF7STARD3S209AK2D2_NT_19_w1SPI 491 GFP.TIF
- Figure 8/E/20250114_MCF7STARD3S209AK2D2_NT_19_w2SPI 561 mCherry.TIF
- Figure 8/E/20250114_MCF7STARD3S209AK2D2_NT_19_w3SPI 405 DAPI.TIF
