# Supplementary material for: STARD3 regulates lysosome positioning and contacts via a GSK3-controlled phosphorylation switch
Source: EMBO J. 2026 Feb 25;45(7):2239–77. doi: 10.1038/s44318-026-00705-3 (PMC13044316; doi:10.1038/s44318-026-00705-3)
Supplement: Supplementary file 19 — Figure EV1 Source Data [file 44318_2026_705_MOESM19_ESM.zip]

Archive with 39 entries (27 files):
- Figure EV1/
- Figure EV1/A/
- Figure EV1/A/Tip60_WB.pdf
- Figure EV1/B/
- Figure EV1/B/Dose-response_WB.pdf
- Figure EV1/C/
- Figure EV1/C/a/
- Figure EV1/C/a/HCC1954_dose_response_WB.pdf
- Figure EV1/C/c/
- Figure EV1/C/c/16h/
- Figure EV1/C/c/16h/20230126_HCC_STARD3LAMP_ON_PL_1.nd
- Figure EV1/C/c/16h/20230126_HCC_STARD3LAMP_ON_PL_1_w1SPI 491 GFP.TIF
- Figure EV1/C/c/16h/20230126_HCC_STARD3LAMP_ON_PL_1_w2SPI 561 mCherry.TIF
- Figure EV1/C/c/16h/20230126_HCC_STARD3LAMP_ON_PL_1_w3SPI 405 DAPI.TIF
- Figure EV1/C/c/2h/
- Figure EV1/C/c/2h/20240126_HCC_LAMPSTARD3_2h_3.nd
- Figure EV1/C/c/2h/20240126_HCC_LAMPSTARD3_2h_3_w1SPI 491 GFP.TIF
- Figure EV1/C/c/2h/20240126_HCC_LAMPSTARD3_2h_3_w2SPI 561 mCherry.TIF
- Figure EV1/C/c/2h/20240126_HCC_LAMPSTARD3_2h_3_w3SPI 405 DAPI.TIF
- Figure EV1/C/c/4h/
- Figure EV1/C/c/4h/20240129_HCC_LAMPSTARD3_4h_PL_1.nd
- Figure EV1/C/c/4h/20240129_HCC_LAMPSTARD3_4h_PL_1_w1SPI 491 GFP.TIF
- Figure EV1/C/c/4h/20240129_HCC_LAMPSTARD3_4h_PL_1_w2SPI 561 mCherry.TIF
- Figure EV1/C/c/4h/20240129_HCC_LAMPSTARD3_4h_PL_1_w3SPI 405 DAPI.TIF
- Figure EV1/C/c/6h/
- Figure EV1/C/c/6h/20240126_HCC_LAMPSTARD3_6h_PL_1.nd
- Figure EV1/C/c/6h/20240126_HCC_LAMPSTARD3_6h_PL_1_w1SPI 491 GFP.TIF
- Figure EV1/C/c/6h/20240126_HCC_LAMPSTARD3_6h_PL_1_w2SPI 561 mCherry.TIF
- Figure EV1/C/c/6h/20240126_HCC_LAMPSTARD3_6h_PL_1_w3SPI 405 DAPI.TIF
- Figure EV1/C/c/8h/
- Figure EV1/C/c/8h/20240126_HCC_LAMPSTARD3_8h_PL_2.nd
- Figure EV1/C/c/8h/20240126_HCC_LAMPSTARD3_8h_PL_2_w1SPI 491 GFP.TIF
- Figure EV1/C/c/8h/20240126_HCC_LAMPSTARD3_8h_PL_2_w2SPI 561 mCherry.TIF
- Figure EV1/C/c/8h/20240126_HCC_LAMPSTARD3_8h_PL_2_w3SPI 405 DAPI.TIF
- Figure EV1/C/c/NT/
- Figure EV1/C/c/NT/20230126_HCC_STARD3LAMP_NT_PL_1.nd
- Figure EV1/C/c/NT/20230126_HCC_STARD3LAMP_NT_PL_1_w1SPI 491 GFP.TIF
- Figure EV1/C/c/NT/20230126_HCC_STARD3LAMP_NT_PL_1_w2SPI 561 mCherry.TIF
- Figure EV1/C/c/NT/20230126_HCC_STARD3LAMP_NT_PL_1_w3SPI 405 DAPI.TIF
