# Supplementary material for: STARD3 regulates lysosome positioning and contacts via a GSK3-controlled phosphorylation switch
Source: EMBO J. 2026 Feb 25;45(7):2239–77. doi: 10.1038/s44318-026-00705-3 (PMC13044316; doi:10.1038/s44318-026-00705-3)
Supplement: Supplementary file 20 — Figure EV2 Source Data [file 44318_2026_705_MOESM20_ESM.zip]

Archive with 45 entries (40 files):
- Figure EV2/
- Figure EV2/A/
- Figure EV2/A/20250828_MCF7msER_TMEMGFP_NT_2.nd
- Figure EV2/A/20250828_MCF7msER_TMEMGFP_NT_2_SR.nd
- Figure EV2/A/20250828_MCF7msER_TMEMGFP_NT_2_SR_w1SPI 491 GFP.TIF
- Figure EV2/A/20250828_MCF7msER_TMEMGFP_NT_2_SR_w2SPI 561 mCherry.TIF
- Figure EV2/A/20250828_MCF7msER_TMEMGFP_NT_2_SR_w3SPI 635 CY5 .TIF
- Figure EV2/A/20250828_MCF7msER_TMEMGFP_NT_2_SR_w4SPI 405 DAPI.TIF
- Figure EV2/A/20250828_MCF7msER_TMEMGFP_NT_2_w1SPI 491 GFP.TIF
- Figure EV2/A/20250828_MCF7msER_TMEMGFP_NT_2_w2SPI 561 mCherry.TIF
- Figure EV2/A/20250828_MCF7msER_TMEMGFP_NT_2_w3SPI 635 CY5 .TIF
- Figure EV2/A/20250828_MCF7msER_TMEMGFP_NT_2_w4SPI 405 DAPI.TIF
- Figure EV2/B/
- Figure EV2/B/20250830_MCF7msER_TMEMGFP_CHIR_5.nd
- Figure EV2/B/20250830_MCF7msER_TMEMGFP_CHIR_5_SR.nd
- Figure EV2/B/20250830_MCF7msER_TMEMGFP_CHIR_5_SR_w1SPI 491 GFP.TIF
- Figure EV2/B/20250830_MCF7msER_TMEMGFP_CHIR_5_SR_w2SPI 561 mCherry.TIF
- Figure EV2/B/20250830_MCF7msER_TMEMGFP_CHIR_5_SR_w3SPI 635 CY5 .TIF
- Figure EV2/B/20250830_MCF7msER_TMEMGFP_CHIR_5_SR_w4SPI 405 DAPI.TIF
- Figure EV2/B/20250830_MCF7msER_TMEMGFP_CHIR_5_w1SPI 491 GFP.TIF
- Figure EV2/B/20250830_MCF7msER_TMEMGFP_CHIR_5_w2SPI 561 mCherry.TIF
- Figure EV2/B/20250830_MCF7msER_TMEMGFP_CHIR_5_w3SPI 635 CY5 .TIF
- Figure EV2/B/20250830_MCF7msER_TMEMGFP_CHIR_5_w4SPI 405 DAPI.TIF
- Figure EV2/C/
- Figure EV2/C/20250829_MCF7msER_TMEMGFP_STARD3dr_NT_4.nd
- Figure EV2/C/20250829_MCF7msER_TMEMGFP_STARD3dr_NT_4_SR.nd
- Figure EV2/C/20250829_MCF7msER_TMEMGFP_STARD3dr_NT_4_SR_w1SPI 491 GFP.TIF
- Figure EV2/C/20250829_MCF7msER_TMEMGFP_STARD3dr_NT_4_SR_w2SPI 561 mCherry.TIF
- Figure EV2/C/20250829_MCF7msER_TMEMGFP_STARD3dr_NT_4_SR_w3SPI 635 CY5 .TIF
- Figure EV2/C/20250829_MCF7msER_TMEMGFP_STARD3dr_NT_4_SR_w4SPI 405 DAPI.TIF
- Figure EV2/C/20250829_MCF7msER_TMEMGFP_STARD3dr_NT_4_w1SPI 491 GFP.TIF
- Figure EV2/C/20250829_MCF7msER_TMEMGFP_STARD3dr_NT_4_w2SPI 561 mCherry.TIF
- Figure EV2/C/20250829_MCF7msER_TMEMGFP_STARD3dr_NT_4_w3SPI 635 CY5 .TIF
- Figure EV2/C/20250829_MCF7msER_TMEMGFP_STARD3dr_NT_4_w4SPI 405 DAPI.TIF
- Figure EV2/D/
- Figure EV2/D/20250828_MCF7msER_TMEMGFP_STARD3dr_CHIR_6.nd
- Figure EV2/D/20250828_MCF7msER_TMEMGFP_STARD3dr_CHIR_6_SR.nd
- Figure EV2/D/20250828_MCF7msER_TMEMGFP_STARD3dr_CHIR_6_SR_w1SPI 491 GFP.TIF
- Figure EV2/D/20250828_MCF7msER_TMEMGFP_STARD3dr_CHIR_6_SR_w2SPI 561 mCherry.TIF
- Figure EV2/D/20250828_MCF7msER_TMEMGFP_STARD3dr_CHIR_6_SR_w3SPI 635 CY5 .TIF
- Figure EV2/D/20250828_MCF7msER_TMEMGFP_STARD3dr_CHIR_6_SR_w4SPI 405 DAPI.TIF
- Figure EV2/D/20250828_MCF7msER_TMEMGFP_STARD3dr_CHIR_6_w1SPI 491 GFP.TIF
- Figure EV2/D/20250828_MCF7msER_TMEMGFP_STARD3dr_CHIR_6_w2SPI 561 mCherry.TIF
- Figure EV2/D/20250828_MCF7msER_TMEMGFP_STARD3dr_CHIR_6_w3SPI 635 CY5 .TIF
- Figure EV2/D/20250828_MCF7msER_TMEMGFP_STARD3dr_CHIR_6_w4SPI 405 DAPI.TIF
