# Supplementary material for: STARD3 regulates lysosome positioning and contacts via a GSK3-controlled phosphorylation switch
Source: EMBO J. 2026 Feb 25;45(7):2239–77. doi: 10.1038/s44318-026-00705-3 (PMC13044316; doi:10.1038/s44318-026-00705-3)
Supplement: Supplementary file 21 — Figure EV3 Source Data [file 44318_2026_705_MOESM21_ESM.zip]

Archive with 58 entries (48 files):
- Figure EV3-1/
- Figure EV3-1/A/
- Figure EV3-1/A/MCF7WT_LAMP1_CHIR99021/
- Figure EV3-1/A/MCF7WT_LAMP1_CHIR99021/20221014_MCF7ctrl_GSK3i_5.nd
- Figure EV3-1/A/MCF7WT_LAMP1_CHIR99021/20221014_MCF7ctrl_GSK3i_5_SR.nd
- Figure EV3-1/A/MCF7WT_LAMP1_CHIR99021/20221014_MCF7ctrl_GSK3i_5_SR_w1SPI 491 GFP.TIF
- Figure EV3-1/A/MCF7WT_LAMP1_CHIR99021/20221014_MCF7ctrl_GSK3i_5_SR_w2SPI 405 DAPI.TIF
- Figure EV3-1/A/MCF7WT_LAMP1_CHIR99021/20221014_MCF7ctrl_GSK3i_5_SR_w3SPI 561 mCherry.TIF
- Figure EV3-1/A/MCF7WT_LAMP1_CHIR99021/20221014_MCF7ctrl_GSK3i_5_w1SPI 491 GFP.TIF
- Figure EV3-1/A/MCF7WT_LAMP1_CHIR99021/20221014_MCF7ctrl_GSK3i_5_w2SPI 405 DAPI.TIF
- Figure EV3-1/A/MCF7WT_LAMP1_CHIR99021/20221014_MCF7ctrl_GSK3i_5_w3SPI 561 mCherry.TIF
- Figure EV3-1/A/MCF7WT_LAMP1_NT/
- Figure EV3-1/A/MCF7WT_LAMP1_NT/20221014_MCF7ctrl_NT_1.nd
- Figure EV3-1/A/MCF7WT_LAMP1_NT/20221014_MCF7ctrl_NT_1_SR.nd
- Figure EV3-1/A/MCF7WT_LAMP1_NT/20221014_MCF7ctrl_NT_1_SR_w1SPI 491 GFP.TIF
- Figure EV3-1/A/MCF7WT_LAMP1_NT/20221014_MCF7ctrl_NT_1_SR_w2SPI 405 DAPI.TIF
- Figure EV3-1/A/MCF7WT_LAMP1_NT/20221014_MCF7ctrl_NT_1_SR_w3SPI 561 mCherry.TIF
- Figure EV3-1/A/MCF7WT_LAMP1_NT/20221014_MCF7ctrl_NT_1_w1SPI 491 GFP.TIF
- Figure EV3-1/A/MCF7WT_LAMP1_NT/20221014_MCF7ctrl_NT_1_w2SPI 405 DAPI.TIF
- Figure EV3-1/A/MCF7WT_LAMP1_NT/20221014_MCF7ctrl_NT_1_w3SPI 561 mCherry.TIF
- Figure EV3-1/B/
- Figure EV3-1/B/STARD3_LAMP1_CHIR99021/
- Figure EV3-1/B/STARD3_LAMP1_CHIR99021/20250127_MCF7STARD3WT_CHIR_10.nd
- Figure EV3-1/B/STARD3_LAMP1_CHIR99021/20250127_MCF7STARD3WT_CHIR_10_SR.nd
- Figure EV3-1/B/STARD3_LAMP1_CHIR99021/20250127_MCF7STARD3WT_CHIR_10_SR_w1SPI 491 GFP.TIF
- Figure EV3-1/B/STARD3_LAMP1_CHIR99021/20250127_MCF7STARD3WT_CHIR_10_SR_w2SPI 561 mCherry.TIF
- Figure EV3-1/B/STARD3_LAMP1_CHIR99021/20250127_MCF7STARD3WT_CHIR_10_SR_w3SPI 405 DAPI.TIF
- Figure EV3-1/B/STARD3_LAMP1_CHIR99021/20250127_MCF7STARD3WT_CHIR_10_w1SPI 491 GFP.TIF
- Figure EV3-1/B/STARD3_LAMP1_CHIR99021/20250127_MCF7STARD3WT_CHIR_10_w2SPI 561 mCherry.TIF
- Figure EV3-1/B/STARD3_LAMP1_CHIR99021/20250127_MCF7STARD3WT_CHIR_10_w3SPI 405 DAPI.TIF
- Figure EV3-1/B/STARD3_LAMP1_NT/
- Figure EV3-1/B/STARD3_LAMP1_NT/20250120_MCF7STARD3WT_NT2.nd
- Figure EV3-1/B/STARD3_LAMP1_NT/20250120_MCF7STARD3WT_NT2_SR.nd
- Figure EV3-1/B/STARD3_LAMP1_NT/20250120_MCF7STARD3WT_NT2_SR_w1SPI 491 GFP.TIF
- Figure EV3-1/B/STARD3_LAMP1_NT/20250120_MCF7STARD3WT_NT2_SR_w2SPI 561 mCherry.TIF
- Figure EV3-1/B/STARD3_LAMP1_NT/20250120_MCF7STARD3WT_NT2_SR_w3SPI 405 DAPI.TIF
- Figure EV3-1/B/STARD3_LAMP1_NT/20250120_MCF7STARD3WT_NT2_w1SPI 491 GFP.TIF
- Figure EV3-1/B/STARD3_LAMP1_NT/20250120_MCF7STARD3WT_NT2_w2SPI 561 mCherry.TIF
- Figure EV3-1/B/STARD3_LAMP1_NT/20250120_MCF7STARD3WT_NT2_w3SPI 405 DAPI.TIF
- Figure EV3-1/C/
- Figure EV3-1/C/STARD3_EEA1_CHIR99021/
- Figure EV3-1/C/STARD3_EEA1_CHIR99021/20230224_MCF7STARD3WTredEEA1green_GSK3i_4.nd
- Figure EV3-1/C/STARD3_EEA1_CHIR99021/20230224_MCF7STARD3WTredEEA1green_GSK3i_4_SR.nd
- Figure EV3-1/C/STARD3_EEA1_CHIR99021/20230224_MCF7STARD3WTredEEA1green_GSK3i_4_SR_w1SPI 491 GFP.TIF
- Figure EV3-1/C/STARD3_EEA1_CHIR99021/20230224_MCF7STARD3WTredEEA1green_GSK3i_4_SR_w2SPI 561 mCherry.TIF
- Figure EV3-1/C/STARD3_EEA1_CHIR99021/20230224_MCF7STARD3WTredEEA1green_GSK3i_4_SR_w3SPI 405 DAPI.TIF
- Figure EV3-1/C/STARD3_EEA1_CHIR99021/20230224_MCF7STARD3WTredEEA1green_GSK3i_4_w1SPI 491 GFP.TIF
- Figure EV3-1/C/STARD3_EEA1_CHIR99021/20230224_MCF7STARD3WTredEEA1green_GSK3i_4_w2SPI 561 mCherry.TIF
- Figure EV3-1/C/STARD3_EEA1_CHIR99021/20230224_MCF7STARD3WTredEEA1green_GSK3i_4_w3SPI 405 DAPI.TIF
- Figure EV3-1/C/STARD3_EEA1_NT/
- Figure EV3-1/C/STARD3_EEA1_NT/20230224_MCF7STARD3WTredEEA1green_NT_1.nd
- Figure EV3-1/C/STARD3_EEA1_NT/20230224_MCF7STARD3WTredEEA1green_NT_1_SR.nd
- Figure EV3-1/C/STARD3_EEA1_NT/20230224_MCF7STARD3WTredEEA1green_NT_1_SR_w1SPI 491 GFP.TIF
- Figure EV3-1/C/STARD3_EEA1_NT/20230224_MCF7STARD3WTredEEA1green_NT_1_SR_w2SPI 561 mCherry.TIF
- Figure EV3-1/C/STARD3_EEA1_NT/20230224_MCF7STARD3WTredEEA1green_NT_1_SR_w3SPI 405 DAPI.TIF
- Figure EV3-1/C/STARD3_EEA1_NT/20230224_MCF7STARD3WTredEEA1green_NT_1_w1SPI 491 GFP.TIF
- Figure EV3-1/C/STARD3_EEA1_NT/20230224_MCF7STARD3WTredEEA1green_NT_1_w2SPI 561 mCherry.TIF
- Figure EV3-1/C/STARD3_EEA1_NT/20230224_MCF7STARD3WTredEEA1green_NT_1_w3SPI 405 DAPI.TIF
