# Supplementary material for: STARD3 regulates lysosome positioning and contacts via a GSK3-controlled phosphorylation switch
Source: EMBO J. 2026 Feb 25;45(7):2239–77. doi: 10.1038/s44318-026-00705-3 (PMC13044316; doi:10.1038/s44318-026-00705-3)
Supplement: Supplementary file 21 — Figure EV3 Source Data [file 44318_2026_705_MOESM21_ESM.zip › Figure EV3-1/A/MCF7WT_LAMP1_CHIR99021/20221014_MCF7ctrl_GSK3i_5.nd]

"NDInfoFile", Version 2.0
"Description", Multi Dimensions Experiment
"StartTime1", 20221014 15:26:03
"DoTimelapse", FALSE
"NTimePoints", 1
"DoStage", FALSE
"DoWave", TRUE
"NWavelengths", 3
"WaveName1", "SPI 491 GFP"
"WaveDoZ1", TRUE
"WaveName2", "SPI 405 DAPI"
"WaveDoZ2", TRUE
"WaveName3", "SPI 561 mCherry"
"WaveDoZ3", TRUE
"DoZSeries", TRUE
"NZSteps", 9
"ZStepSize", 0
"WaveInFileName", TRUE
"NEvents", 0
"EndFile"
