# Supplementary material for: STARD3 regulates lysosome positioning and contacts via a GSK3-controlled phosphorylation switch
Source: EMBO J. 2026 Feb 25;45(7):2239–77. doi: 10.1038/s44318-026-00705-3 (PMC13044316; doi:10.1038/s44318-026-00705-3)
Supplement: Supplementary file 22 — Figure EV4 Source Data [file 44318_2026_705_MOESM22_ESM.zip]

Archive with 77 entries (64 files):
- Figure EV3-2/
- Figure EV3-2/D/
- Figure EV3-2/D/STARD3_GM130_CHIR99021/
- Figure EV3-2/D/STARD3_GM130_CHIR99021/20230224_MCF7STARD3SWTgreenGOLGIred_GSK3i_2.nd
- Figure EV3-2/D/STARD3_GM130_CHIR99021/20230224_MCF7STARD3SWTgreenGOLGIred_GSK3i_2_SR.nd
- Figure EV3-2/D/STARD3_GM130_CHIR99021/20230224_MCF7STARD3SWTgreenGOLGIred_GSK3i_2_SR_w1SPI 491 GFP.TIF
- Figure EV3-2/D/STARD3_GM130_CHIR99021/20230224_MCF7STARD3SWTgreenGOLGIred_GSK3i_2_SR_w2SPI 561 mCherry.TIF
- Figure EV3-2/D/STARD3_GM130_CHIR99021/20230224_MCF7STARD3SWTgreenGOLGIred_GSK3i_2_SR_w3SPI 405 DAPI.TIF
- Figure EV3-2/D/STARD3_GM130_CHIR99021/20230224_MCF7STARD3SWTgreenGOLGIred_GSK3i_2_w1SPI 491 GFP.TIF
- Figure EV3-2/D/STARD3_GM130_CHIR99021/20230224_MCF7STARD3SWTgreenGOLGIred_GSK3i_2_w2SPI 561 mCherry.TIF
- Figure EV3-2/D/STARD3_GM130_CHIR99021/20230224_MCF7STARD3SWTgreenGOLGIred_GSK3i_2_w3SPI 405 DAPI.TIF
- Figure EV3-2/D/STARD3_GM130_NT/
- Figure EV3-2/D/STARD3_GM130_NT/20230224_MCF7STARD3SWTgreenGOLGIred_NT_4.nd
- Figure EV3-2/D/STARD3_GM130_NT/20230224_MCF7STARD3SWTgreenGOLGIred_NT_4_SR.nd
- Figure EV3-2/D/STARD3_GM130_NT/20230224_MCF7STARD3SWTgreenGOLGIred_NT_4_SR_w1SPI 491 GFP.TIF
- Figure EV3-2/D/STARD3_GM130_NT/20230224_MCF7STARD3SWTgreenGOLGIred_NT_4_SR_w2SPI 561 mCherry.TIF
- Figure EV3-2/D/STARD3_GM130_NT/20230224_MCF7STARD3SWTgreenGOLGIred_NT_4_SR_w3SPI 405 DAPI.TIF
- Figure EV3-2/D/STARD3_GM130_NT/20230224_MCF7STARD3SWTgreenGOLGIred_NT_4_w1SPI 491 GFP.TIF
- Figure EV3-2/D/STARD3_GM130_NT/20230224_MCF7STARD3SWTgreenGOLGIred_NT_4_w2SPI 561 mCherry.TIF
- Figure EV3-2/D/STARD3_GM130_NT/20230224_MCF7STARD3SWTgreenGOLGIred_NT_4_w3SPI 405 DAPI.TIF
- Figure EV3-2/E/
- Figure EV3-2/E/STARD3_ER_CHIR99021/
- Figure EV3-2/E/STARD3_ER_CHIR99021/20230224_MCF7STARD3WTredERgreen_GSK3i_4.nd
- Figure EV3-2/E/STARD3_ER_CHIR99021/20230224_MCF7STARD3WTredERgreen_GSK3i_4_SR.nd
- Figure EV3-2/E/STARD3_ER_CHIR99021/20230224_MCF7STARD3WTredERgreen_GSK3i_4_SR_w1SPI 491 GFP.TIF
- Figure EV3-2/E/STARD3_ER_CHIR99021/20230224_MCF7STARD3WTredERgreen_GSK3i_4_SR_w2SPI 561 mCherry.TIF
- Figure EV3-2/E/STARD3_ER_CHIR99021/20230224_MCF7STARD3WTredERgreen_GSK3i_4_SR_w3SPI 405 DAPI.TIF
- Figure EV3-2/E/STARD3_ER_CHIR99021/20230224_MCF7STARD3WTredERgreen_GSK3i_4_w1SPI 491 GFP.TIF
- Figure EV3-2/E/STARD3_ER_CHIR99021/20230224_MCF7STARD3WTredERgreen_GSK3i_4_w2SPI 561 mCherry.TIF
- Figure EV3-2/E/STARD3_ER_CHIR99021/20230224_MCF7STARD3WTredERgreen_GSK3i_4_w3SPI 405 DAPI.TIF
- Figure EV3-2/E/STARD3_ER_NT/
- Figure EV3-2/E/STARD3_ER_NT/20230224_MCF7STARD3WTredERgreen_NT_5.nd
- Figure EV3-2/E/STARD3_ER_NT/20230224_MCF7STARD3WTredERgreen_NT_5_SR.nd
- Figure EV3-2/E/STARD3_ER_NT/20230224_MCF7STARD3WTredERgreen_NT_5_SR_w1SPI 491 GFP.TIF
- Figure EV3-2/E/STARD3_ER_NT/20230224_MCF7STARD3WTredERgreen_NT_5_SR_w2SPI 561 mCherry.TIF
- Figure EV3-2/E/STARD3_ER_NT/20230224_MCF7STARD3WTredERgreen_NT_5_SR_w3SPI 405 DAPI.TIF
- Figure EV3-2/E/STARD3_ER_NT/20230224_MCF7STARD3WTredERgreen_NT_5_w1SPI 491 GFP.TIF
- Figure EV3-2/E/STARD3_ER_NT/20230224_MCF7STARD3WTredERgreen_NT_5_w2SPI 561 mCherry.TIF
- Figure EV3-2/E/STARD3_ER_NT/20230224_MCF7STARD3WTredERgreen_NT_5_w3SPI 405 DAPI.TIF
- Figure EV3-2/F/
- Figure EV3-2/F/STARD3FYAA_phospho_CHIR99021/
- Figure EV3-2/F/STARD3FYAA_phospho_CHIR99021/20240523_MCF7STARD3FYAA_2G5r3144g_CHIR_3.nd
- Figure EV3-2/F/STARD3FYAA_phospho_CHIR99021/20240523_MCF7STARD3FYAA_2G5r3144g_CHIR_3_SR.nd
- Figure EV3-2/F/STARD3FYAA_phospho_CHIR99021/20240523_MCF7STARD3FYAA_2G5r3144g_CHIR_3_SR_w1SPI 491 GFP.TIF
- Figure EV3-2/F/STARD3FYAA_phospho_CHIR99021/20240523_MCF7STARD3FYAA_2G5r3144g_CHIR_3_SR_w2SPI 561 mCherry.TIF
- Figure EV3-2/F/STARD3FYAA_phospho_CHIR99021/20240523_MCF7STARD3FYAA_2G5r3144g_CHIR_3_SR_w3SPI 405 DAPI.TIF
- Figure EV3-2/F/STARD3FYAA_phospho_CHIR99021/20240523_MCF7STARD3FYAA_2G5r3144g_CHIR_3_w1SPI 491 GFP.TIF
- Figure EV3-2/F/STARD3FYAA_phospho_CHIR99021/20240523_MCF7STARD3FYAA_2G5r3144g_CHIR_3_w2SPI 561 mCherry.TIF
- Figure EV3-2/F/STARD3FYAA_phospho_CHIR99021/20240523_MCF7STARD3FYAA_2G5r3144g_CHIR_3_w3SPI 405 DAPI.TIF
- Figure EV3-2/F/STARD3FYAA_phospho_NT/
- Figure EV3-2/F/STARD3FYAA_phospho_NT/20240523_MCF7STARD3FYAA_2G5r3144g_NT_1.nd
- Figure EV3-2/F/STARD3FYAA_phospho_NT/20240523_MCF7STARD3FYAA_2G5r3144g_NT_1_SR.nd
- Figure EV3-2/F/STARD3FYAA_phospho_NT/20240523_MCF7STARD3FYAA_2G5r3144g_NT_1_SR_w1SPI 491 GFP.TIF
- Figure EV3-2/F/STARD3FYAA_phospho_NT/20240523_MCF7STARD3FYAA_2G5r3144g_NT_1_SR_w2SPI 561 mCherry.TIF
- Figure EV3-2/F/STARD3FYAA_phospho_NT/20240523_MCF7STARD3FYAA_2G5r3144g_NT_1_SR_w3SPI 405 DAPI.TIF
- Figure EV3-2/F/STARD3FYAA_phospho_NT/20240523_MCF7STARD3FYAA_2G5r3144g_NT_1_w1SPI 491 GFP.TIF
- Figure EV3-2/F/STARD3FYAA_phospho_NT/20240523_MCF7STARD3FYAA_2G5r3144g_NT_1_w2SPI 561 mCherry.TIF
- Figure EV3-2/F/STARD3FYAA_phospho_NT/20240523_MCF7STARD3FYAA_2G5r3144g_NT_1_w3SPI 405 DAPI.TIF
- Figure EV3-2/G/
- Figure EV3-2/G/STARD3deltaFFAT_phospho_CHIR99021/
- Figure EV3-2/G/STARD3deltaFFAT_phospho_CHIR99021/20240524_MCF7STARD3deltaFFAT_2G5r3144g_CHIR_1.nd
- Figure EV3-2/G/STARD3deltaFFAT_phospho_CHIR99021/20240524_MCF7STARD3deltaFFAT_2G5r3144g_CHIR_1_SR.nd
- Figure EV3-2/G/STARD3deltaFFAT_phospho_CHIR99021/20240524_MCF7STARD3deltaFFAT_2G5r3144g_CHIR_1_SR_w1SPI 491 GFP.TIF
- Figure EV3-2/G/STARD3deltaFFAT_phospho_CHIR99021/20240524_MCF7STARD3deltaFFAT_2G5r3144g_CHIR_1_SR_w2SPI 561 mCherry.TIF
- Figure EV3-2/G/STARD3deltaFFAT_phospho_CHIR99021/20240524_MCF7STARD3deltaFFAT_2G5r3144g_CHIR_1_SR_w3SPI 405 DAPI.TIF
- Figure EV3-2/G/STARD3deltaFFAT_phospho_CHIR99021/20240524_MCF7STARD3deltaFFAT_2G5r3144g_CHIR_1_w1SPI 491 GFP.TIF
- Figure EV3-2/G/STARD3deltaFFAT_phospho_CHIR99021/20240524_MCF7STARD3deltaFFAT_2G5r3144g_CHIR_1_w2SPI 561 mCherry.TIF
- Figure EV3-2/G/STARD3deltaFFAT_phospho_CHIR99021/20240524_MCF7STARD3deltaFFAT_2G5r3144g_CHIR_1_w3SPI 405 DAPI.TIF
- Figure EV3-2/G/STARD3deltaFFAT_phospho_NT/
- Figure EV3-2/G/STARD3deltaFFAT_phospho_NT/20240521_MCF7STARD3deltaFFAT_2G5r3144g_NT_3.nd
- Figure EV3-2/G/STARD3deltaFFAT_phospho_NT/20240521_MCF7STARD3deltaFFAT_2G5r3144g_NT_3_SR.nd
- Figure EV3-2/G/STARD3deltaFFAT_phospho_NT/20240521_MCF7STARD3deltaFFAT_2G5r3144g_NT_3_SR_w1SPI 491 GFP.TIF
- Figure EV3-2/G/STARD3deltaFFAT_phospho_NT/20240521_MCF7STARD3deltaFFAT_2G5r3144g_NT_3_SR_w2SPI 561 mCherry.TIF
- Figure EV3-2/G/STARD3deltaFFAT_phospho_NT/20240521_MCF7STARD3deltaFFAT_2G5r3144g_NT_3_SR_w3SPI 405 DAPI.TIF
- Figure EV3-2/G/STARD3deltaFFAT_phospho_NT/20240521_MCF7STARD3deltaFFAT_2G5r3144g_NT_3_w1SPI 491 GFP.TIF
- Figure EV3-2/G/STARD3deltaFFAT_phospho_NT/20240521_MCF7STARD3deltaFFAT_2G5r3144g_NT_3_w2SPI 561 mCherry.TIF
- Figure EV3-2/G/STARD3deltaFFAT_phospho_NT/20240521_MCF7STARD3deltaFFAT_2G5r3144g_NT_3_w3SPI 405 DAPI.TIF
