# Supplementary material for: STARD3 regulates lysosome positioning and contacts via a GSK3-controlled phosphorylation switch
Source: EMBO J. 2026 Feb 25;45(7):2239–77. doi: 10.1038/s44318-026-00705-3 (PMC13044316; doi:10.1038/s44318-026-00705-3)
Supplement: Supplementary file 24 — Figure EV4-2 Source Data [file 44318_2026_705_MOESM24_ESM.zip]

Archive with 39 entries (32 files):
- Figure EV4-2/
- Figure EV4-2/G/
- Figure EV4-2/G/STARD3SPDAS213A_CHIR99021/
- Figure EV4-2/G/STARD3SPDAS213A_CHIR99021/20230626_MCF7STARD3SPDAS213A_GSK3i_5.nd
- Figure EV4-2/G/STARD3SPDAS213A_CHIR99021/20230626_MCF7STARD3SPDAS213A_GSK3i_5_SR.nd
- Figure EV4-2/G/STARD3SPDAS213A_CHIR99021/20230626_MCF7STARD3SPDAS213A_GSK3i_5_SR_w1SPI 491 GFP.TIF
- Figure EV4-2/G/STARD3SPDAS213A_CHIR99021/20230626_MCF7STARD3SPDAS213A_GSK3i_5_SR_w2SPI 561 mCherry.TIF
- Figure EV4-2/G/STARD3SPDAS213A_CHIR99021/20230626_MCF7STARD3SPDAS213A_GSK3i_5_SR_w3SPI 405 DAPI.TIF
- Figure EV4-2/G/STARD3SPDAS213A_CHIR99021/20230626_MCF7STARD3SPDAS213A_GSK3i_5_w1SPI 491 GFP.TIF
- Figure EV4-2/G/STARD3SPDAS213A_CHIR99021/20230626_MCF7STARD3SPDAS213A_GSK3i_5_w2SPI 561 mCherry.TIF
- Figure EV4-2/G/STARD3SPDAS213A_CHIR99021/20230626_MCF7STARD3SPDAS213A_GSK3i_5_w3SPI 405 DAPI.TIF
- Figure EV4-2/G/STARD3SPDAS213A_NT/
- Figure EV4-2/G/STARD3SPDAS213A_NT/20230626_MCF7STARD3SPDAS213A_2.nd
- Figure EV4-2/G/STARD3SPDAS213A_NT/20230626_MCF7STARD3SPDAS213A_2_SR.nd
- Figure EV4-2/G/STARD3SPDAS213A_NT/20230626_MCF7STARD3SPDAS213A_2_SR_w1SPI 491 GFP.TIF
- Figure EV4-2/G/STARD3SPDAS213A_NT/20230626_MCF7STARD3SPDAS213A_2_SR_w2SPI 561 mCherry.TIF
- Figure EV4-2/G/STARD3SPDAS213A_NT/20230626_MCF7STARD3SPDAS213A_2_SR_w3SPI 405 DAPI.TIF
- Figure EV4-2/G/STARD3SPDAS213A_NT/20230626_MCF7STARD3SPDAS213A_2_w1SPI 491 GFP.TIF
- Figure EV4-2/G/STARD3SPDAS213A_NT/20230626_MCF7STARD3SPDAS213A_2_w2SPI 561 mCherry.TIF
- Figure EV4-2/G/STARD3SPDAS213A_NT/20230626_MCF7STARD3SPDAS213A_2_w3SPI 405 DAPI.TIF
- Figure EV4-2/H/
- Figure EV4-2/H/STARD3S209AdeltaSTART_CHIR99021/
- Figure EV4-2/H/STARD3S209AdeltaSTART_CHIR99021/20221104_MCF7STARD3S209AdeltaSTART_GSK3i_1.nd
- Figure EV4-2/H/STARD3S209AdeltaSTART_CHIR99021/20221104_MCF7STARD3S209AdeltaSTART_GSK3i_1_SR.nd
- Figure EV4-2/H/STARD3S209AdeltaSTART_CHIR99021/20221104_MCF7STARD3S209AdeltaSTART_GSK3i_1_SR_w1SPI 491 GFP.TIF
- Figure EV4-2/H/STARD3S209AdeltaSTART_CHIR99021/20221104_MCF7STARD3S209AdeltaSTART_GSK3i_1_SR_w2SPI 561 mCherry.TIF
- Figure EV4-2/H/STARD3S209AdeltaSTART_CHIR99021/20221104_MCF7STARD3S209AdeltaSTART_GSK3i_1_SR_w3SPI 405 DAPI.TIF
- Figure EV4-2/H/STARD3S209AdeltaSTART_CHIR99021/20221104_MCF7STARD3S209AdeltaSTART_GSK3i_1_w1SPI 491 GFP.TIF
- Figure EV4-2/H/STARD3S209AdeltaSTART_CHIR99021/20221104_MCF7STARD3S209AdeltaSTART_GSK3i_1_w2SPI 561 mCherry.TIF
- Figure EV4-2/H/STARD3S209AdeltaSTART_CHIR99021/20221104_MCF7STARD3S209AdeltaSTART_GSK3i_1_w3SPI 405 DAPI.TIF
- Figure EV4-2/H/STARD3S209AdeltaSTART_NT/
- Figure EV4-2/H/STARD3S209AdeltaSTART_NT/20221212_MCF7STARD3S209AdeltaSTART_NT_1.nd
- Figure EV4-2/H/STARD3S209AdeltaSTART_NT/20221212_MCF7STARD3S209AdeltaSTART_NT_1_SR.nd
- Figure EV4-2/H/STARD3S209AdeltaSTART_NT/20221212_MCF7STARD3S209AdeltaSTART_NT_1_SR_w1SPI 491 GFP.TIF
- Figure EV4-2/H/STARD3S209AdeltaSTART_NT/20221212_MCF7STARD3S209AdeltaSTART_NT_1_SR_w2SPI 561 mCherry.TIF
- Figure EV4-2/H/STARD3S209AdeltaSTART_NT/20221212_MCF7STARD3S209AdeltaSTART_NT_1_SR_w3SPI 405 DAPI.TIF
- Figure EV4-2/H/STARD3S209AdeltaSTART_NT/20221212_MCF7STARD3S209AdeltaSTART_NT_1_w1SPI 491 GFP.TIF
- Figure EV4-2/H/STARD3S209AdeltaSTART_NT/20221212_MCF7STARD3S209AdeltaSTART_NT_1_w2SPI 561 mCherry.TIF
- Figure EV4-2/H/STARD3S209AdeltaSTART_NT/20221212_MCF7STARD3S209AdeltaSTART_NT_1_w3SPI 405 DAPI.TIF
