# Supplementary material for: STARD3 regulates lysosome positioning and contacts via a GSK3-controlled phosphorylation switch
Source: EMBO J. 2026 Feb 25;45(7):2239–77. doi: 10.1038/s44318-026-00705-3 (PMC13044316; doi:10.1038/s44318-026-00705-3)
Supplement: Supplementary file 25 — Figure EV4-3 Source Data [file 44318_2026_705_MOESM25_ESM.zip]

Archive with 56 entries (48 files):
- Figure EV4-3/
- Figure EV4-3/I/
- Figure EV4-3/I/MCF7_STARD3S213A/
- Figure EV4-3/I/MCF7_STARD3S213A/20230414_MCF7STARD3S213A_NT_5.nd
- Figure EV4-3/I/MCF7_STARD3S213A/20230414_MCF7STARD3S213A_NT_5_SR.nd
- Figure EV4-3/I/MCF7_STARD3S213A/20230414_MCF7STARD3S213A_NT_5_SR_w1SPI 491 GFP.TIF
- Figure EV4-3/I/MCF7_STARD3S213A/20230414_MCF7STARD3S213A_NT_5_SR_w2SPI 561 mCherry.TIF
- Figure EV4-3/I/MCF7_STARD3S213A/20230414_MCF7STARD3S213A_NT_5_SR_w3SPI 405 DAPI.TIF
- Figure EV4-3/I/MCF7_STARD3S213A/20230414_MCF7STARD3S213A_NT_5_w1SPI 491 GFP.TIF
- Figure EV4-3/I/MCF7_STARD3S213A/20230414_MCF7STARD3S213A_NT_5_w2SPI 561 mCherry.TIF
- Figure EV4-3/I/MCF7_STARD3S213A/20230414_MCF7STARD3S213A_NT_5_w3SPI 405 DAPI.TIF
- Figure EV4-3/I/MCF7_STARD3S213AS217AS221A/
- Figure EV4-3/I/MCF7_STARD3S213AS217AS221A/20230127_MCF7_STARD3S3A_NT_2.nd
- Figure EV4-3/I/MCF7_STARD3S213AS217AS221A/20230127_MCF7_STARD3S3A_NT_2_SR.nd
- Figure EV4-3/I/MCF7_STARD3S213AS217AS221A/20230127_MCF7_STARD3S3A_NT_2_SR_w1SPI 491 GFP.TIF
- Figure EV4-3/I/MCF7_STARD3S213AS217AS221A/20230127_MCF7_STARD3S3A_NT_2_SR_w2SPI 561 mCherry.TIF
- Figure EV4-3/I/MCF7_STARD3S213AS217AS221A/20230127_MCF7_STARD3S3A_NT_2_SR_w3SPI 405 DAPI.TIF
- Figure EV4-3/I/MCF7_STARD3S213AS217AS221A/20230127_MCF7_STARD3S3A_NT_2_w1SPI 491 GFP.TIF
- Figure EV4-3/I/MCF7_STARD3S213AS217AS221A/20230127_MCF7_STARD3S3A_NT_2_w2SPI 561 mCherry.TIF
- Figure EV4-3/I/MCF7_STARD3S213AS217AS221A/20230127_MCF7_STARD3S3A_NT_2_w3SPI 405 DAPI.TIF
- Figure EV4-3/I/MCF7_STARD3S217A/
- Figure EV4-3/I/MCF7_STARD3S217A/20230428_MCF7STARD3217A_NT_3.nd
- Figure EV4-3/I/MCF7_STARD3S217A/20230428_MCF7STARD3217A_NT_3_SR.nd
- Figure EV4-3/I/MCF7_STARD3S217A/20230428_MCF7STARD3217A_NT_3_SR_w1SPI 491 GFP.TIF
- Figure EV4-3/I/MCF7_STARD3S217A/20230428_MCF7STARD3217A_NT_3_SR_w2SPI 561 mCherry.TIF
- Figure EV4-3/I/MCF7_STARD3S217A/20230428_MCF7STARD3217A_NT_3_SR_w3SPI 405 DAPI.TIF
- Figure EV4-3/I/MCF7_STARD3S217A/20230428_MCF7STARD3217A_NT_3_w1SPI 491 GFP.TIF
- Figure EV4-3/I/MCF7_STARD3S217A/20230428_MCF7STARD3217A_NT_3_w2SPI 561 mCherry.TIF
- Figure EV4-3/I/MCF7_STARD3S217A/20230428_MCF7STARD3217A_NT_3_w3SPI 405 DAPI.TIF
- Figure EV4-3/I/MCF7_STARD3S221A/
- Figure EV4-3/I/MCF7_STARD3S221A/20230414_MCF7STARD3S221A_NT_2.nd
- Figure EV4-3/I/MCF7_STARD3S221A/20230414_MCF7STARD3S221A_NT_2_SR.nd
- Figure EV4-3/I/MCF7_STARD3S221A/20230414_MCF7STARD3S221A_NT_2_SR_w1SPI 491 GFP.TIF
- Figure EV4-3/I/MCF7_STARD3S221A/20230414_MCF7STARD3S221A_NT_2_SR_w2SPI 561 mCherry.TIF
- Figure EV4-3/I/MCF7_STARD3S221A/20230414_MCF7STARD3S221A_NT_2_SR_w3SPI 405 DAPI.TIF
- Figure EV4-3/I/MCF7_STARD3S221A/20230414_MCF7STARD3S221A_NT_2_w1SPI 491 GFP.TIF
- Figure EV4-3/I/MCF7_STARD3S221A/20230414_MCF7STARD3S221A_NT_2_w2SPI 561 mCherry.TIF
- Figure EV4-3/I/MCF7_STARD3S221A/20230414_MCF7STARD3S221A_NT_2_w3SPI 405 DAPI.TIF
- Figure EV4-3/I/MCF7_STARD3WT/
- Figure EV4-3/I/MCF7_STARD3WT/20230414_MCF7STARD3WT_NT_5.nd
- Figure EV4-3/I/MCF7_STARD3WT/20230414_MCF7STARD3WT_NT_5_SR.nd
- Figure EV4-3/I/MCF7_STARD3WT/20230414_MCF7STARD3WT_NT_5_SR_w1SPI 491 GFP.TIF
- Figure EV4-3/I/MCF7_STARD3WT/20230414_MCF7STARD3WT_NT_5_SR_w2SPI 561 mCherry.TIF
- Figure EV4-3/I/MCF7_STARD3WT/20230414_MCF7STARD3WT_NT_5_SR_w3SPI 405 DAPI.TIF
- Figure EV4-3/I/MCF7_STARD3WT/20230414_MCF7STARD3WT_NT_5_w1SPI 491 GFP.TIF
- Figure EV4-3/I/MCF7_STARD3WT/20230414_MCF7STARD3WT_NT_5_w2SPI 561 mCherry.TIF
- Figure EV4-3/I/MCF7_STARD3WT/20230414_MCF7STARD3WT_NT_5_w3SPI 405 DAPI.TIF
- Figure EV4-3/I/MCF_STARD3S209A/
- Figure EV4-3/I/MCF_STARD3S209A/20230414_MCF7STARD3S209A_NT_5.nd
- Figure EV4-3/I/MCF_STARD3S209A/20230414_MCF7STARD3S209A_NT_5_SR.nd
- Figure EV4-3/I/MCF_STARD3S209A/20230414_MCF7STARD3S209A_NT_5_SR_w1SPI 491 GFP.TIF
- Figure EV4-3/I/MCF_STARD3S209A/20230414_MCF7STARD3S209A_NT_5_SR_w2SPI 561 mCherry.TIF
- Figure EV4-3/I/MCF_STARD3S209A/20230414_MCF7STARD3S209A_NT_5_SR_w3SPI 405 DAPI.TIF
- Figure EV4-3/I/MCF_STARD3S209A/20230414_MCF7STARD3S209A_NT_5_w1SPI 491 GFP.TIF
- Figure EV4-3/I/MCF_STARD3S209A/20230414_MCF7STARD3S209A_NT_5_w2SPI 561 mCherry.TIF
- Figure EV4-3/I/MCF_STARD3S209A/20230414_MCF7STARD3S209A_NT_5_w3SPI 405 DAPI.TIF
