# Supplementary material for: STARD3 regulates lysosome positioning and contacts via a GSK3-controlled phosphorylation switch
Source: EMBO J. 2026 Feb 25;45(7):2239–77. doi: 10.1038/s44318-026-00705-3 (PMC13044316; doi:10.1038/s44318-026-00705-3)
Supplement: Supplementary file 26 — Figure EV5 Source Data [file 44318_2026_705_MOESM26_ESM.zip]

Archive with 5 entries (2 files):
- Figure EV5/
- Figure EV5/B/
- Figure EV5/B/Coomassie blue.ai
- Figure EV5/E/
- Figure EV5/E/cSTD3 CD.xlsx
