# Supplementary material for: STARD3 regulates lysosome positioning and contacts via a GSK3-controlled phosphorylation switch
Source: EMBO J. 2026 Feb 25;45(7):2239–77. doi: 10.1038/s44318-026-00705-3 (PMC13044316; doi:10.1038/s44318-026-00705-3)
Supplement: Supplementary file 26 — Figure EV5 Source Data [file 44318_2026_705_MOESM26_ESM.zip › Figure EV5/E/cSTD3 CD.xlsx]

## Sheet: EV5-E
	MRE (deg.cm2.dmol-1)
Wavelength (nm)	CSTD3	CSTD3 KD/KD
260	-179.273	-93.3085
259.5	-140.874	-76.556
259	-143.109	-16.1582
258.5	-231.313	-89.7243
258	-228.228	-175.555
257.5	-113.128	-1.37048
257	-98.4801	15.5706
256.5	-143.424	-89.7013
256	-50.0817	-47.8231
255.5	-120.714	-27.9426
255	-79.5107	-24.8036
254.5	-79.6913	-73.0571
254	-77.4908	-48.5244
253.5	-196.683	-112.385
253	-203.524	-90.1285
252.5	-206.486	-62.3673
252	-180.758	-111.563
251.5	-190.636	-135.178
251	-194.967	-92.2192
250.5	-209.039	-139.426
250	-257.922	-179.857
249.5	-146.523	-69.4307
249	-115.62	-78.9878
248.5	-281.199	-190.605
248	-257.979	-203.424
247.5	-330.266	-202.886
247	-273.643	-165.716
246.5	-220.078	-216.818
246	-307.052	-280.312
245.5	-223.438	-226.059
245	-316.401	-348.473
244.5	-394.62	-421.486
244	-318.84	-342.591
243.5	-373.014	-358.186
243	-503.665	-395.856
242.5	-543.943	-444.367
242	-612.559	-486.602
241.5	-634.834	-617.742
241	-642.557	-769.418
240.5	-836.992	-960.32
240	-954.773	-997.866
239.5	-975.919	-1039.93
239	-1093.66	-1176.69
238.5	-1249.39	-1334.81
238	-1390.13	-1426.09
237.5	-1491.59	-1525.38
237	-1569.99	-1622.03
236.5	-1755.94	-1819.36
236	-1961.48	-2040.76
235.5	-2172.59	-2390.69
235	-2473.23	-2674.35
234.5	-2692.27	-2807.58
234	-2906.5	-3173.86
233.5	-3215.45	-3458.77
233	-3516.85	-3747.22
232.5	-3960.82	-4190.85
232	-4293.59	-4473.25
231.5	-4677.33	-4842.25
231	-5028.8	-5283.98
230.5	-5487.96	-5803.06
230	-5862.73	-6313.53
229.5	-6297.11	-6707.49
229	-6836.3	-7121.65
228.5	-7197.28	-7572.78
228	-7612.03	-8002.01
227.5	-7877.84	-8212.96
227	-8149.08	-8443.71
226.5	-8541.62	-8904.35
226	-8821.77	-9257.29
225.5	-9085.14	-9593.09
225	-9382.88	-9830.15
224.5	-9558.09	-10125.7
224	-9679.65	-10306
223.5	-9742.93	-10415.2
223	-9976.94	-10536
222.5	-10232.3	-10659.3
222	-10395.9	-10799.8
221.5	-10435.3	-10989.4
221	-10475.4	-10946.4
220.5	-10367.4	-10973.1
220	-10595.7	-11173.2
219.5	-10655.3	-11292.2
219	-10797.2	-11466.4
218.5	-10856.5	-11432.8
218	-10809.3	-11345.1
217.5	-10956.9	-11485.8
217	-10964.2	-11574.9
216.5	-11058.1	-11681.8
216	-11075.2	-11758
215.5	-11198.2	-11789.7
215	-11137.5	-11834.5
214.5	-11155.7	-11751.7
214	-11273.8	-11965.9
213.5	-11209.7	-12036.5
213	-11224.6	-11898.4
212.5	-11246.1	-12040.9
212	-11339.4	-12122
211.5	-11556.7	-12160.6
211	-11553.4	-12261.1
210.5	-11578.9	-12479
210	-11819.7	-12492.3
209.5	-12027	-12492.9
209	-11793.1	-12593.2
208.5	-11687.5	-12509.8
208	-11690	-12391.7
207.5	-11539.6	-12251.8
207	-11341.9	-12199.8
206.5	-10916	-11643.8
206	-10514	-11284.9
205.5	-10090.9	-11024.8
205	-9759.72	-10477.3
204.5	-9156.95	-9927.6
204	-8695.02	-9512.6
203.5	-7607.62	-8701.9
203	-6729.61	-7796.36
202.5	-6142.43	-6643.54
202	-5167.02	-5803.28
201.5	-4176.15	-4470.29
201	-3255.33	-3376.72
200.5	-1805.12	-2215.24
200	-323.458	-776.077
199.5	1140.55	887.834
199	2260.35	2506.47
198.5	3818.86	3546.58
198	5212.94	5148.07
197.5	6645.77	7132.63
197	8466.31	8313.78
196.5	10092.5	9759.15
196	11245.6	11227.5
195.5	12351	12283.1
195	13394.6	13688.7
194.5	14312.9	14773
194	15074.8	15260.6
193.5	15277.5	16673.3
193	14952.2	17421.7
192.5	16371	16768
192	17615.8	17263.7
191.5	17449.1	18123.3
191	17166.4	18419.1
190.5	17847.7	19261.3
190	19922.8	20521.7
189.5	17506.8	21358.7
189	19779.2	19873.2
188.5	19449.7	16657.1
188	12994.9	15897.3
187.5	14565.7	14601.2
187	14700.5	11662.5
186.5	10195.1	5603.56
186	6018.4	7545.09
185.5	942.305	-1192.96
185	-3965.76	-8903.9
