# Supplementary material for: STARD3 regulates lysosome positioning and contacts via a GSK3-controlled phosphorylation switch
Source: EMBO J. 2026 Feb 25;45(7):2239–77. doi: 10.1038/s44318-026-00705-3 (PMC13044316; doi:10.1038/s44318-026-00705-3)
Supplement: Supplementary file 27 — Appendix Fig. S2-1 Source Data [file 44318_2026_705_MOESM27_ESM.zip]

Archive with 43 entries (35 files):
- Appendix Figure S2-1/
- Appendix Figure S2-1/A/
- Appendix Figure S2-1/A/GFP Trap-VAPA_WB.pdf
- Appendix Figure S2-1/B/
- Appendix Figure S2-1/B/GFP Trap-VAPB_WB.pdf
- Appendix Figure S2-1/C/
- Appendix Figure S2-1/C/GFP Trap-MOSPD2_WB.pdf
- Appendix Figure S2-1/D/
- Appendix Figure S2-1/D/20240506_HeLaGFPVAPA_NT_3.nd
- Appendix Figure S2-1/D/20240506_HeLaGFPVAPA_NT_3_SR.nd
- Appendix Figure S2-1/D/20240506_HeLaGFPVAPA_NT_3_SR_w1SPI 491 GFP.TIF
- Appendix Figure S2-1/D/20240506_HeLaGFPVAPA_NT_3_SR_w2SPI 561 mCherry.TIF
- Appendix Figure S2-1/D/20240506_HeLaGFPVAPA_NT_3_SR_w3SPI 405 DAPI.TIF
- Appendix Figure S2-1/D/20240506_HeLaGFPVAPA_NT_3_w1SPI 491 GFP.TIF
- Appendix Figure S2-1/D/20240506_HeLaGFPVAPA_NT_3_w2SPI 561 mCherry.TIF
- Appendix Figure S2-1/D/20240506_HeLaGFPVAPA_NT_3_w3SPI 405 DAPI.TIF
- Appendix Figure S2-1/E/
- Appendix Figure S2-1/E/20240506_HeLaGFPVAPA_CHIR_3.nd
- Appendix Figure S2-1/E/20240506_HeLaGFPVAPA_CHIR_3_SR.nd
- Appendix Figure S2-1/E/20240506_HeLaGFPVAPA_CHIR_3_SR_w1SPI 491 GFP.TIF
- Appendix Figure S2-1/E/20240506_HeLaGFPVAPA_CHIR_3_SR_w2SPI 561 mCherry.TIF
- Appendix Figure S2-1/E/20240506_HeLaGFPVAPA_CHIR_3_SR_w3SPI 405 DAPI.TIF
- Appendix Figure S2-1/E/20240506_HeLaGFPVAPA_CHIR_3_w1SPI 491 GFP.TIF
- Appendix Figure S2-1/E/20240506_HeLaGFPVAPA_CHIR_3_w2SPI 561 mCherry.TIF
- Appendix Figure S2-1/E/20240506_HeLaGFPVAPA_CHIR_3_w3SPI 405 DAPI.TIF
- Appendix Figure S2-1/F/
- Appendix Figure S2-1/F/20240112_HeLaGFPVAPAantiGFP_STARD3WT_NT_9.nd
- Appendix Figure S2-1/F/20240112_HeLaGFPVAPAantiGFP_STARD3WT_NT_9_SR.nd
- Appendix Figure S2-1/F/20240112_HeLaGFPVAPAantiGFP_STARD3WT_NT_9_SR_w1SPI 491 GFP.TIF
- Appendix Figure S2-1/F/20240112_HeLaGFPVAPAantiGFP_STARD3WT_NT_9_SR_w2SPI 561 mCherry.TIF
- Appendix Figure S2-1/F/20240112_HeLaGFPVAPAantiGFP_STARD3WT_NT_9_SR_w3SPI 405 DAPI.TIF
- Appendix Figure S2-1/F/20240112_HeLaGFPVAPAantiGFP_STARD3WT_NT_9_w1SPI 491 GFP.TIF
- Appendix Figure S2-1/F/20240112_HeLaGFPVAPAantiGFP_STARD3WT_NT_9_w2SPI 561 mCherry.TIF
- Appendix Figure S2-1/F/20240112_HeLaGFPVAPAantiGFP_STARD3WT_NT_9_w3SPI 405 DAPI.TIF
- Appendix Figure S2-1/G/
- Appendix Figure S2-1/G/20240112_HeLaGFPVAPAantiGFP_STARD3S209Avrai_NT_2.nd
- Appendix Figure S2-1/G/20240112_HeLaGFPVAPAantiGFP_STARD3S209Avrai_NT_2_SR.nd
- Appendix Figure S2-1/G/20240112_HeLaGFPVAPAantiGFP_STARD3S209Avrai_NT_2_SR_w1SPI 491 GFP.TIF
- Appendix Figure S2-1/G/20240112_HeLaGFPVAPAantiGFP_STARD3S209Avrai_NT_2_SR_w2SPI 561 mCherry.TIF
- Appendix Figure S2-1/G/20240112_HeLaGFPVAPAantiGFP_STARD3S209Avrai_NT_2_SR_w3SPI 405 DAPI.TIF
- Appendix Figure S2-1/G/20240112_HeLaGFPVAPAantiGFP_STARD3S209Avrai_NT_2_w1SPI 491 GFP.TIF
- Appendix Figure S2-1/G/20240112_HeLaGFPVAPAantiGFP_STARD3S209Avrai_NT_2_w2SPI 561 mCherry.TIF
- Appendix Figure S2-1/G/20240112_HeLaGFPVAPAantiGFP_STARD3S209Avrai_NT_2_w3SPI 405 DAPI.TIF
