# Supplementary material for: STARD3 regulates lysosome positioning and contacts via a GSK3-controlled phosphorylation switch
Source: EMBO J. 2026 Feb 25;45(7):2239–77. doi: 10.1038/s44318-026-00705-3 (PMC13044316; doi:10.1038/s44318-026-00705-3)
Supplement: Supplementary file 28 — Appendix Fig. S2-2 Source Data [file 44318_2026_705_MOESM28_ESM.zip]

Archive with 37 entries (32 files):
- Appendix Figure S2-2/
- Appendix Figure S2-2/H/
- Appendix Figure S2-2/H/20240208_HeLaVAPKDMD_STARD3WT_8.nd
- Appendix Figure S2-2/H/20240208_HeLaVAPKDMD_STARD3WT_8_SR.nd
- Appendix Figure S2-2/H/20240208_HeLaVAPKDMD_STARD3WT_8_SR_w1SPI 491 GFP.TIF
- Appendix Figure S2-2/H/20240208_HeLaVAPKDMD_STARD3WT_8_SR_w2SPI 561 mCherry.TIF
- Appendix Figure S2-2/H/20240208_HeLaVAPKDMD_STARD3WT_8_SR_w3SPI 405 DAPI.TIF
- Appendix Figure S2-2/H/20240208_HeLaVAPKDMD_STARD3WT_8_w1SPI 491 GFP.TIF
- Appendix Figure S2-2/H/20240208_HeLaVAPKDMD_STARD3WT_8_w2SPI 561 mCherry.TIF
- Appendix Figure S2-2/H/20240208_HeLaVAPKDMD_STARD3WT_8_w3SPI 405 DAPI.TIF
- Appendix Figure S2-2/I/
- Appendix Figure S2-2/I/20240112_HeLaGFPVAPAantiGFP_STARD3_CHIR_8.nd
- Appendix Figure S2-2/I/20240112_HeLaGFPVAPAantiGFP_STARD3_CHIR_8_SR.nd
- Appendix Figure S2-2/I/20240112_HeLaGFPVAPAantiGFP_STARD3_CHIR_8_SR_w1SPI 491 GFP.TIF
- Appendix Figure S2-2/I/20240112_HeLaGFPVAPAantiGFP_STARD3_CHIR_8_SR_w2SPI 561 mCherry.TIF
- Appendix Figure S2-2/I/20240112_HeLaGFPVAPAantiGFP_STARD3_CHIR_8_SR_w3SPI 405 DAPI.TIF
- Appendix Figure S2-2/I/20240112_HeLaGFPVAPAantiGFP_STARD3_CHIR_8_w1SPI 491 GFP.TIF
- Appendix Figure S2-2/I/20240112_HeLaGFPVAPAantiGFP_STARD3_CHIR_8_w2SPI 561 mCherry.TIF
- Appendix Figure S2-2/I/20240112_HeLaGFPVAPAantiGFP_STARD3_CHIR_8_w3SPI 405 DAPI.TIF
- Appendix Figure S2-2/K/
- Appendix Figure S2-2/K/20241112_HeLaGFPVAPBg_STARD3r_NT_noexp_1.nd
- Appendix Figure S2-2/K/20241112_HeLaGFPVAPBg_STARD3r_NT_noexp_1_SR.nd
- Appendix Figure S2-2/K/20241112_HeLaGFPVAPBg_STARD3r_NT_noexp_1_SR_w1SPI 491 GFP.TIF
- Appendix Figure S2-2/K/20241112_HeLaGFPVAPBg_STARD3r_NT_noexp_1_SR_w2SPI 561 mCherry.TIF
- Appendix Figure S2-2/K/20241112_HeLaGFPVAPBg_STARD3r_NT_noexp_1_SR_w3SPI 405 DAPI.TIF
- Appendix Figure S2-2/K/20241112_HeLaGFPVAPBg_STARD3r_NT_noexp_1_w1SPI 491 GFP.TIF
- Appendix Figure S2-2/K/20241112_HeLaGFPVAPBg_STARD3r_NT_noexp_1_w2SPI 561 mCherry.TIF
- Appendix Figure S2-2/K/20241112_HeLaGFPVAPBg_STARD3r_NT_noexp_1_w3SPI 405 DAPI.TIF
- Appendix Figure S2-2/L/
- Appendix Figure S2-2/L/20241113_HeLaGFPVAPBg_STARD3r_CHIR_noexp_1.nd
- Appendix Figure S2-2/L/20241113_HeLaGFPVAPBg_STARD3r_CHIR_noexp_1_SR.nd
- Appendix Figure S2-2/L/20241113_HeLaGFPVAPBg_STARD3r_CHIR_noexp_1_SR_w1SPI 491 GFP.TIF
- Appendix Figure S2-2/L/20241113_HeLaGFPVAPBg_STARD3r_CHIR_noexp_1_SR_w2SPI 561 mCherry.TIF
- Appendix Figure S2-2/L/20241113_HeLaGFPVAPBg_STARD3r_CHIR_noexp_1_SR_w3SPI 405 DAPI.TIF
- Appendix Figure S2-2/L/20241113_HeLaGFPVAPBg_STARD3r_CHIR_noexp_1_w1SPI 491 GFP.TIF
- Appendix Figure S2-2/L/20241113_HeLaGFPVAPBg_STARD3r_CHIR_noexp_1_w2SPI 561 mCherry.TIF
- Appendix Figure S2-2/L/20241113_HeLaGFPVAPBg_STARD3r_CHIR_noexp_1_w3SPI 405 DAPI.TIF
