# Supplementary material for: STARD3 regulates lysosome positioning and contacts via a GSK3-controlled phosphorylation switch
Source: EMBO J. 2026 Feb 25;45(7):2239–77. doi: 10.1038/s44318-026-00705-3 (PMC13044316; doi:10.1038/s44318-026-00705-3)
Supplement: Supplementary file 29 — Appendix Fig. S2-3 Source Data [file 44318_2026_705_MOESM29_ESM.zip]

Archive with 28 entries (24 files):
- Appendix Figure S2-3/
- Appendix Figure S2-3/M/
- Appendix Figure S2-3/M/20241029_HeLaGFPVAPBg_STARD3r_NT_2.nd
- Appendix Figure S2-3/M/20241029_HeLaGFPVAPBg_STARD3r_NT_2_SR.nd
- Appendix Figure S2-3/M/20241029_HeLaGFPVAPBg_STARD3r_NT_2_SR_w1SPI 491 GFP.TIF
- Appendix Figure S2-3/M/20241029_HeLaGFPVAPBg_STARD3r_NT_2_SR_w2SPI 561 mCherry.TIF
- Appendix Figure S2-3/M/20241029_HeLaGFPVAPBg_STARD3r_NT_2_SR_w3SPI 405 DAPI.TIF
- Appendix Figure S2-3/M/20241029_HeLaGFPVAPBg_STARD3r_NT_2_w1SPI 491 GFP.TIF
- Appendix Figure S2-3/M/20241029_HeLaGFPVAPBg_STARD3r_NT_2_w2SPI 561 mCherry.TIF
- Appendix Figure S2-3/M/20241029_HeLaGFPVAPBg_STARD3r_NT_2_w3SPI 405 DAPI.TIF
- Appendix Figure S2-3/N/
- Appendix Figure S2-3/N/20241028_HeLaGFPVAPBg_STARD3r_CHIR_2.nd
- Appendix Figure S2-3/N/20241028_HeLaGFPVAPBg_STARD3r_CHIR_2_SR.nd
- Appendix Figure S2-3/N/20241028_HeLaGFPVAPBg_STARD3r_CHIR_2_SR_w1SPI 491 GFP.TIF
- Appendix Figure S2-3/N/20241028_HeLaGFPVAPBg_STARD3r_CHIR_2_SR_w2SPI 561 mCherry.TIF
- Appendix Figure S2-3/N/20241028_HeLaGFPVAPBg_STARD3r_CHIR_2_SR_w3SPI 405 DAPI.TIF
- Appendix Figure S2-3/N/20241028_HeLaGFPVAPBg_STARD3r_CHIR_2_w1SPI 491 GFP.TIF
- Appendix Figure S2-3/N/20241028_HeLaGFPVAPBg_STARD3r_CHIR_2_w2SPI 561 mCherry.TIF
- Appendix Figure S2-3/N/20241028_HeLaGFPVAPBg_STARD3r_CHIR_2_w3SPI 405 DAPI.TIF
- Appendix Figure S2-3/O/
- Appendix Figure S2-3/O/20241029_HeLaGFPVAPBg_STARD3S209Ar_NT_8.nd
- Appendix Figure S2-3/O/20241029_HeLaGFPVAPBg_STARD3S209Ar_NT_8_SR.nd
- Appendix Figure S2-3/O/20241029_HeLaGFPVAPBg_STARD3S209Ar_NT_8_SR_w1SPI 491 GFP.TIF
- Appendix Figure S2-3/O/20241029_HeLaGFPVAPBg_STARD3S209Ar_NT_8_SR_w2SPI 561 mCherry.TIF
- Appendix Figure S2-3/O/20241029_HeLaGFPVAPBg_STARD3S209Ar_NT_8_SR_w3SPI 405 DAPI.TIF
- Appendix Figure S2-3/O/20241029_HeLaGFPVAPBg_STARD3S209Ar_NT_8_w1SPI 491 GFP.TIF
- Appendix Figure S2-3/O/20241029_HeLaGFPVAPBg_STARD3S209Ar_NT_8_w2SPI 561 mCherry.TIF
- Appendix Figure S2-3/O/20241029_HeLaGFPVAPBg_STARD3S209Ar_NT_8_w3SPI 405 DAPI.TIF
