# Supplementary material for: STARD3 regulates lysosome positioning and contacts via a GSK3-controlled phosphorylation switch
Source: EMBO J. 2026 Feb 25;45(7):2239–77. doi: 10.1038/s44318-026-00705-3 (PMC13044316; doi:10.1038/s44318-026-00705-3)
Supplement: Supplementary file 30 — Appendix Fig. S3 Source Data [file 44318_2026_705_MOESM30_ESM.zip]

Archive with 52 entries (44 files):
- Appendix Figure S3/
- Appendix Figure S3/A/
- Appendix Figure S3/A/20250818_MCF7GFPVAPB_NT_4.nd
- Appendix Figure S3/A/20250818_MCF7GFPVAPB_NT_4_w1SPI 491 GFP.TIF
- Appendix Figure S3/A/20250818_MCF7GFPVAPB_NT_4_w2SPI 561 mCherry.TIF
- Appendix Figure S3/A/20250818_MCF7GFPVAPB_NT_4_w3SPI 405 DAPI.TIF
- Appendix Figure S3/B/
- Appendix Figure S3/B/20250818_MCF7GFPVAPB_CHIR_1.nd
- Appendix Figure S3/B/20250818_MCF7GFPVAPB_CHIR_1_SR.nd
- Appendix Figure S3/B/20250818_MCF7GFPVAPB_CHIR_1_SR_w1SPI 491 GFP.TIF
- Appendix Figure S3/B/20250818_MCF7GFPVAPB_CHIR_1_SR_w2SPI 561 mCherry.TIF
- Appendix Figure S3/B/20250818_MCF7GFPVAPB_CHIR_1_SR_w3SPI 405 DAPI.TIF
- Appendix Figure S3/B/20250818_MCF7GFPVAPB_CHIR_1_w1SPI 491 GFP.TIF
- Appendix Figure S3/B/20250818_MCF7GFPVAPB_CHIR_1_w2SPI 561 mCherry.TIF
- Appendix Figure S3/B/20250818_MCF7GFPVAPB_CHIR_1_w3SPI 405 DAPI.TIF
- Appendix Figure S3/C/
- Appendix Figure S3/C/20250820_MCF7VAPBGFPSTARD3_NT_1.nd
- Appendix Figure S3/C/20250820_MCF7VAPBGFPSTARD3_NT_1_SR.nd
- Appendix Figure S3/C/20250820_MCF7VAPBGFPSTARD3_NT_1_SR_w1SPI 491 GFP.TIF
- Appendix Figure S3/C/20250820_MCF7VAPBGFPSTARD3_NT_1_SR_w2SPI 561 mCherry.TIF
- Appendix Figure S3/C/20250820_MCF7VAPBGFPSTARD3_NT_1_SR_w3SPI 405 DAPI.TIF
- Appendix Figure S3/C/20250820_MCF7VAPBGFPSTARD3_NT_1_w1SPI 491 GFP.TIF
- Appendix Figure S3/C/20250820_MCF7VAPBGFPSTARD3_NT_1_w2SPI 561 mCherry.TIF
- Appendix Figure S3/C/20250820_MCF7VAPBGFPSTARD3_NT_1_w3SPI 405 DAPI.TIF
- Appendix Figure S3/D/
- Appendix Figure S3/D/20250818_MCF7GFPVAPBSTARD3S209A_NT_1.nd
- Appendix Figure S3/D/20250818_MCF7GFPVAPBSTARD3S209A_NT_1_w1SPI 491 GFP.TIF
- Appendix Figure S3/D/20250818_MCF7GFPVAPBSTARD3S209A_NT_1_w2SPI 561 mCherry.TIF
- Appendix Figure S3/D/20250818_MCF7GFPVAPBSTARD3S209A_NT_1_w3SPI 405 DAPI.TIF
- Appendix Figure S3/E/
- Appendix Figure S3/E/20250818_MCF7GFPVAPBSTARD3_CHIR_2.nd
- Appendix Figure S3/E/20250818_MCF7GFPVAPBSTARD3_CHIR_2_w1SPI 491 GFP.TIF
- Appendix Figure S3/E/20250818_MCF7GFPVAPBSTARD3_CHIR_2_w2SPI 561 mCherry.TIF
- Appendix Figure S3/E/20250818_MCF7GFPVAPBSTARD3_CHIR_2_w3SPI 405 DAPI.TIF
- Appendix Figure S3/G/
- Appendix Figure S3/G/20250821_MCF7VAPAGFP_NT_3.nd
- Appendix Figure S3/G/20250821_MCF7VAPAGFP_NT_3_SR.nd
- Appendix Figure S3/G/20250821_MCF7VAPAGFP_NT_3_SR_w1SPI 491 GFP.TIF
- Appendix Figure S3/G/20250821_MCF7VAPAGFP_NT_3_SR_w2SPI 561 mCherry.TIF
- Appendix Figure S3/G/20250821_MCF7VAPAGFP_NT_3_SR_w3SPI 405 DAPI.TIF
- Appendix Figure S3/G/20250821_MCF7VAPAGFP_NT_3_w1SPI 491 GFP.TIF
- Appendix Figure S3/G/20250821_MCF7VAPAGFP_NT_3_w2SPI 561 mCherry.TIF
- Appendix Figure S3/G/20250821_MCF7VAPAGFP_NT_3_w3SPI 405 DAPI.TIF
- Appendix Figure S3/H/
- Appendix Figure S3/H/20250821_MCF7VAPAGFP_CHIR_3.nd
- Appendix Figure S3/H/20250821_MCF7VAPAGFP_CHIR_3_SR.nd
- Appendix Figure S3/H/20250821_MCF7VAPAGFP_CHIR_3_SR_w1SPI 491 GFP.TIF
- Appendix Figure S3/H/20250821_MCF7VAPAGFP_CHIR_3_SR_w2SPI 561 mCherry.TIF
- Appendix Figure S3/H/20250821_MCF7VAPAGFP_CHIR_3_SR_w3SPI 405 DAPI.TIF
- Appendix Figure S3/H/20250821_MCF7VAPAGFP_CHIR_3_w1SPI 491 GFP.TIF
- Appendix Figure S3/H/20250821_MCF7VAPAGFP_CHIR_3_w2SPI 561 mCherry.TIF
- Appendix Figure S3/H/20250821_MCF7VAPAGFP_CHIR_3_w3SPI 405 DAPI.TIF
