# Supplementary material for: STARD3 regulates lysosome positioning and contacts via a GSK3-controlled phosphorylation switch
Source: EMBO J. 2026 Feb 25;45(7):2239–77. doi: 10.1038/s44318-026-00705-3 (PMC13044316; doi:10.1038/s44318-026-00705-3)
Supplement: Supplementary file 31 — Appendix Fig. S4 Source Data [file 44318_2026_705_MOESM31_ESM.zip]

Archive with 9 entries (8 files):
- Appendix Figure S4/
- Appendix Figure S4/20230210_MCF7STARD3WT_NT_6.nd
- Appendix Figure S4/20230210_MCF7STARD3WT_NT_6_SR.nd
- Appendix Figure S4/20230210_MCF7STARD3WT_NT_6_SR_w1SPI 491 GFP.TIF
- Appendix Figure S4/20230210_MCF7STARD3WT_NT_6_SR_w2SPI 561 mCherry.TIF
- Appendix Figure S4/20230210_MCF7STARD3WT_NT_6_SR_w3SPI 405 DAPI.TIF
- Appendix Figure S4/20230210_MCF7STARD3WT_NT_6_w1SPI 491 GFP.TIF
- Appendix Figure S4/20230210_MCF7STARD3WT_NT_6_w2SPI 561 mCherry.TIF
- Appendix Figure S4/20230210_MCF7STARD3WT_NT_6_w3SPI 405 DAPI.TIF
