# Supplementary material for: STARD3 regulates lysosome positioning and contacts via a GSK3-controlled phosphorylation switch
Source: EMBO J. 2026 Feb 25;45(7):2239–77. doi: 10.1038/s44318-026-00705-3 (PMC13044316; doi:10.1038/s44318-026-00705-3)
Supplement: Supplementary file 32 — Appendix Fig. S5 Source Data [file 44318_2026_705_MOESM32_ESM.zip]

Archive with 7 entries (3 files):
- Appendix Figure S5/
- Appendix Figure S5/A/
- Appendix Figure S5/A/01_HeLa_pQ_FA7_14A_C1_0003.dm4
- Appendix Figure S5/B/
- Appendix Figure S5/B/4_HeLa_STARD3_FA8_1A_0037.dm4
- Appendix Figure S5/C/
- Appendix Figure S5/C/16_HeLa_STARD3FAYA_FA8_3C_0006.dm4
