# Supplementary material for: STARD3 regulates lysosome positioning and contacts via a GSK3-controlled phosphorylation switch
Source: EMBO J. 2026 Feb 25;45(7):2239–77. doi: 10.1038/s44318-026-00705-3 (PMC13044316; doi:10.1038/s44318-026-00705-3)
Supplement: Supplementary file 33 — Appendix Fig. S6 Source Data [file 44318_2026_705_MOESM33_ESM.zip]

Archive with 67 entries (56 files):
- Appendix Figure S6/
- Appendix Figure S6/A/
- Appendix Figure S6/A/STARD3WT_CHIR/
- Appendix Figure S6/A/STARD3WT_CHIR/20250210_STARD3WT605_CHIR_8.nd
- Appendix Figure S6/A/STARD3WT_CHIR/20250210_STARD3WT605_CHIR_8_SR.nd
- Appendix Figure S6/A/STARD3WT_CHIR/20250210_STARD3WT605_CHIR_8_SR_w1SPI 491 GFP.TIF
- Appendix Figure S6/A/STARD3WT_CHIR/20250210_STARD3WT605_CHIR_8_SR_w2SPI 561 mCherry.TIF
- Appendix Figure S6/A/STARD3WT_CHIR/20250210_STARD3WT605_CHIR_8_SR_w3SPI 405 DAPI.TIF
- Appendix Figure S6/A/STARD3WT_CHIR/20250210_STARD3WT605_CHIR_8_w1SPI 491 GFP.TIF
- Appendix Figure S6/A/STARD3WT_CHIR/20250210_STARD3WT605_CHIR_8_w2SPI 561 mCherry.TIF
- Appendix Figure S6/A/STARD3WT_CHIR/20250210_STARD3WT605_CHIR_8_w3SPI 405 DAPI.TIF
- Appendix Figure S6/A/STARD3WT_NT/
- Appendix Figure S6/A/STARD3WT_NT/20250210_STARD3WT605_NT_1.nd
- Appendix Figure S6/A/STARD3WT_NT/20250210_STARD3WT605_NT_1_SR.nd
- Appendix Figure S6/A/STARD3WT_NT/20250210_STARD3WT605_NT_1_SR_w1SPI 491 GFP.TIF
- Appendix Figure S6/A/STARD3WT_NT/20250210_STARD3WT605_NT_1_SR_w2SPI 561 mCherry.TIF
- Appendix Figure S6/A/STARD3WT_NT/20250210_STARD3WT605_NT_1_SR_w3SPI 405 DAPI.TIF
- Appendix Figure S6/A/STARD3WT_NT/20250210_STARD3WT605_NT_1_w1SPI 491 GFP.TIF
- Appendix Figure S6/A/STARD3WT_NT/20250210_STARD3WT605_NT_1_w2SPI 561 mCherry.TIF
- Appendix Figure S6/A/STARD3WT_NT/20250210_STARD3WT605_NT_1_w3SPI 405 DAPI.TIF
- Appendix Figure S6/B/
- Appendix Figure S6/B/20220825_STARD3NLSTART.nd
- Appendix Figure S6/B/20220825_STARD3NLSTART_SR.nd
- Appendix Figure S6/B/20220825_STARD3NLSTART_SR_w1SPI 491 GFP.TIF
- Appendix Figure S6/B/20220825_STARD3NLSTART_SR_w2SPI 561 mCherry.TIF
- Appendix Figure S6/B/20220825_STARD3NLSTART_SR_w3SPI 405 DAPI.TIF
- Appendix Figure S6/B/20220825_STARD3NLSTART_w1SPI 491 GFP.TIF
- Appendix Figure S6/B/20220825_STARD3NLSTART_w2SPI 561 mCherry.TIF
- Appendix Figure S6/B/20220825_STARD3NLSTART_w3SPI 405 DAPI.TIF
- Appendix Figure S6/C/
- Appendix Figure S6/C/TMEM192START_CHIR/
- Appendix Figure S6/C/TMEM192START_CHIR/20250228_MCF7TMEMSTART_CHIR_2.nd
- Appendix Figure S6/C/TMEM192START_CHIR/20250228_MCF7TMEMSTART_CHIR_2_SR.nd
- Appendix Figure S6/C/TMEM192START_CHIR/20250228_MCF7TMEMSTART_CHIR_2_SR_w1SPI 491 GFP.TIF
- Appendix Figure S6/C/TMEM192START_CHIR/20250228_MCF7TMEMSTART_CHIR_2_SR_w2SPI 561 mCherry.TIF
- Appendix Figure S6/C/TMEM192START_CHIR/20250228_MCF7TMEMSTART_CHIR_2_SR_w3SPI 405 DAPI.TIF
- Appendix Figure S6/C/TMEM192START_CHIR/20250228_MCF7TMEMSTART_CHIR_2_w1SPI 491 GFP.TIF
- Appendix Figure S6/C/TMEM192START_CHIR/20250228_MCF7TMEMSTART_CHIR_2_w2SPI 561 mCherry.TIF
- Appendix Figure S6/C/TMEM192START_CHIR/20250228_MCF7TMEMSTART_CHIR_2_w3SPI 405 DAPI.TIF
- Appendix Figure S6/C/TMEM192START_NT/
- Appendix Figure S6/C/TMEM192START_NT/20250211_TMEMSTART_NT_1.nd
- Appendix Figure S6/C/TMEM192START_NT/20250211_TMEMSTART_NT_1_SR.nd
- Appendix Figure S6/C/TMEM192START_NT/20250211_TMEMSTART_NT_1_SR_w1SPI 491 GFP.TIF
- Appendix Figure S6/C/TMEM192START_NT/20250211_TMEMSTART_NT_1_SR_w2SPI 561 mCherry.TIF
- Appendix Figure S6/C/TMEM192START_NT/20250211_TMEMSTART_NT_1_SR_w3SPI 405 DAPI.TIF
- Appendix Figure S6/C/TMEM192START_NT/20250211_TMEMSTART_NT_1_w1SPI 491 GFP.TIF
- Appendix Figure S6/C/TMEM192START_NT/20250211_TMEMSTART_NT_1_w2SPI 561 mCherry.TIF
- Appendix Figure S6/C/TMEM192START_NT/20250211_TMEMSTART_NT_1_w3SPI 405 DAPI.TIF
- Appendix Figure S6/D/
- Appendix Figure S6/D/LysoSTART_CHIR/
- Appendix Figure S6/D/LysoSTART_CHIR/20250228_MCF7STARD3LAMTOR_CHIR_4.nd
- Appendix Figure S6/D/LysoSTART_CHIR/20250228_MCF7STARD3LAMTOR_CHIR_4_SR.nd
- Appendix Figure S6/D/LysoSTART_CHIR/20250228_MCF7STARD3LAMTOR_CHIR_4_SR_w1SPI 491 GFP.TIF
- Appendix Figure S6/D/LysoSTART_CHIR/20250228_MCF7STARD3LAMTOR_CHIR_4_SR_w2SPI 561 mCherry.TIF
- Appendix Figure S6/D/LysoSTART_CHIR/20250228_MCF7STARD3LAMTOR_CHIR_4_SR_w3SPI 405 DAPI.TIF
- Appendix Figure S6/D/LysoSTART_CHIR/20250228_MCF7STARD3LAMTOR_CHIR_4_w1SPI 491 GFP.TIF
- Appendix Figure S6/D/LysoSTART_CHIR/20250228_MCF7STARD3LAMTOR_CHIR_4_w2SPI 561 mCherry.TIF
- Appendix Figure S6/D/LysoSTART_CHIR/20250228_MCF7STARD3LAMTOR_CHIR_4_w3SPI 405 DAPI.TIF
- Appendix Figure S6/D/LysoSTART_NT/
- Appendix Figure S6/D/LysoSTART_NT/20250210_LAMTORSTART605_NT_1.nd
- Appendix Figure S6/D/LysoSTART_NT/20250210_LAMTORSTART605_NT_1_SR.nd
- Appendix Figure S6/D/LysoSTART_NT/20250210_LAMTORSTART605_NT_1_SR_w1SPI 491 GFP.TIF
- Appendix Figure S6/D/LysoSTART_NT/20250210_LAMTORSTART605_NT_1_SR_w2SPI 561 mCherry.TIF
- Appendix Figure S6/D/LysoSTART_NT/20250210_LAMTORSTART605_NT_1_SR_w3SPI 405 DAPI.TIF
- Appendix Figure S6/D/LysoSTART_NT/20250210_LAMTORSTART605_NT_1_w1SPI 491 GFP.TIF
- Appendix Figure S6/D/LysoSTART_NT/20250210_LAMTORSTART605_NT_1_w2SPI 561 mCherry.TIF
- Appendix Figure S6/D/LysoSTART_NT/20250210_LAMTORSTART605_NT_1_w3SPI 405 DAPI.TIF
